# Supplementary material for: Dynamic changes of SARS-CoV-2 specific IgM and IgG among population vaccinated with COVID-19 vaccine
Source: Epidemiol Infect. 2022 Apr 8;150:e74. doi: 10.1017/S0950268822000632 (PMC9050050; doi:10.1017/S0950268822000632)
Supplement: Supplementary file 1 [file S0950268822000632sup001.xlsx]

## Sheet: Sheet1
Sex	Age	Time of Sampling	Titer of IgM （S/CO)	Titer of IgG（S/CO)	Time of 1st dose	Type of vaccine	Time of 2nd dose	Type of vaccine	Time of 3rd dose	Type of vaccine	Time of post-vaccination (Days)
Female	23	2021-07-26	0.156	2.425	2021-07-01	Sonovac Life Science Co., Ltd.	2021-07-26	Sonovac Life Science Co., Ltd.			0
Female	42	2021-06-18	0.286	1.386	2021-05-22	Sonovac Life Science Co., Ltd.	2021-06-18	Beijing Institute of Biological Products CO., Ltd. Chengdu			0
Female	43	2021-06-23	0.412	2.259	2021-05-27	Sonovac Life Science Co., Ltd.	2021-06-23	Sonovac Life Science Co., Ltd.			0
Male	83	2021-07-23	1.025	0.24	2021-07-02	Sonovac Life Science Co., Ltd.	2021-07-23	Beijing Institute of Biological Products CO., Ltd. Chengdu			0
Female	31	2021-06-23	0.214	1.845	2021-05-28	Beijing Institute of Biological Products CO., Ltd. Chengdu	2021-06-22	Beijing Institute of Biological Products CO., Ltd. Chengdu			1
Male	23	2021-06-29	0.309	1.142	2021-06-02	Sonovac Life Science Co., Ltd.	2021-06-28	Sonovac Life Science Co., Ltd.			1
Female	49	2021-06-29	0.135	1.217	2021-05-27	Sonovac Life Science Co., Ltd.	2021-06-27	Sonovac Life Science Co., Ltd.			2
Female	22	2021-06-26	0.204	4.803	2021-05-12	Beijing Institute of Biological Products CO., Ltd. Chengdu	2021-06-24	Beijing Institute of Biological Products CO., Ltd. Chengdu			2
Male	49	2021-06-22	1.67	1.398	2021-05-30	Sonovac Life Science Co., Ltd.	2021-06-20	Sonovac Life Science Co., Ltd.			2
Male	30	2021-08-02	1.729	0.575	2021-07-03	Beijing Institute of Biological Products CO., Ltd. Chengdu	2021-07-31	Sonovac Life Science Co., Ltd.			2
Male	62	2021-07-21	7.25	5.511	2021-05-23	Anhui Zhifei Biologics Co., Ltd.	2021-06-20	Anhui Zhifei Biologics Co., Ltd.	2021-07-19	Anhui Zhifei Biologics Co., Ltd.	2
Female	40	2021-07-01	0.211	1.095	2021-06-02	Sonovac Life Science Co., Ltd.	2021-06-28	Sonovac Life Science Co., Ltd.			3
Male	53	2021-06-26	0.576	1.193	2021-05-31	Sonovac Life Science Co., Ltd.	2021-06-23	Sonovac Life Science Co., Ltd.			3
Male	58	2021-07-23	0.619	5.711	2021-05-23	Anhui Zhifei Biologics Co., Ltd.	2021-06-21	Anhui Zhifei Biologics Co., Ltd.	2021-07-20	Anhui Zhifei Biologics Co., Ltd.	3
Female	41	2021-06-30	0.754	1.735	2021-06-02	Sonovac Life Science Co., Ltd.	2021-06-27	Sonovac Life Science Co., Ltd.			3
Male	65	2021-08-09	0.77	1.012	2021-07-15	Beijing Institute of Biological Products CO., Ltd. Chengdu	2021-08-06	Beijing Institute of Biological Products CO., Ltd. Chengdu			3
Male	50	2021-08-01	0.985	1.52	2021-07-08	Sonovac Life Science Co., Ltd.	2021-07-29	Beijing Institute of Biological Products CO., Ltd. Chengdu			3
Male	56	2021-06-25	1.539	0.485	2021-05-30	Sonovac Life Science Co., Ltd.	2021-06-22	Beijing Institute of Biological Products CO., Ltd. Chengdu			3
Male	41	2021-06-27	4.43	2.38	2021-06-02	Sonovac Life Science Co., Ltd.	2021-06-24	Sonovac Life Science Co., Ltd.			3
Female	63	2021-06-19	0.036	1.187	2021-05-24	Beijing Institute of Biological Products CO., Ltd. Chengdu	2021-06-15	Beijing Institute of Biological Products CO., Ltd. Chengdu			4
Male	53	2021-06-24	0.056	3.114	2021-05-30	Sonovac Life Science Co., Ltd.	2021-06-20	Sonovac Life Science Co., Ltd.			4
Female	80	2021-07-26	0.091	1.956	2021-05-23	Anhui Zhifei Biologics Co., Ltd.	2021-06-21	Anhui Zhifei Biologics Co., Ltd.	2021-07-22	Anhui Zhifei Biologics Co., Ltd.	4
Female	71	2021-06-27	1.173	0.976	2021-06-02	Sonovac Life Science Co., Ltd.	2021-06-23	Sonovac Life Science Co., Ltd.			4
Female	64	2021-08-09	1.19	0.361	2021-07-14	Sonovac Life Science Co., Ltd.	2021-08-05	Beijing Institute of Biological Products CO., Ltd. Chengdu			4
Male	23	2021-07-23	1.501	6.857	2021-05-23	Anhui Zhifei Biologics Co., Ltd.	2021-06-21	Anhui Zhifei Biologics Co., Ltd.	2021-07-19	Anhui Zhifei Biologics Co., Ltd.	4
Female	66	2021-06-27	2.412	0.455	2021-05-31	Sonovac Life Science Co., Ltd.	2021-06-23	Beijing Institute of Biological Products CO., Ltd. Chengdu			4
Female	50	2021-07-25	0.229	1.218	2021-06-29	Sonovac Life Science Co., Ltd.	2021-07-20	Beijing Institute of Biological Products CO., Ltd. Chengdu			5
Female	31	2021-06-19	0.244	3.682	2021-05-22	Sonovac Life Science Co., Ltd.	2021-06-14	Sonovac Life Science Co., Ltd.			5
Female	49	2021-06-23	0.26	1.022	2021-05-27	Sonovac Life Science Co., Ltd.	2021-06-18	Beijing Institute of Biological Products CO., Ltd. Chengdu			5
Male	61	2021-06-27	0.273	2.124	2021-06-01	Beijing Institute of Biological Products CO., Ltd. Chengdu	2021-06-22	Beijing Institute of Biological Products CO., Ltd. Chengdu			5
Female	42	2021-06-23	0.702	4.139	2021-05-27	Sonovac Life Science Co., Ltd.	2021-06-18	Beijing Institute of Biological Products CO., Ltd. Chengdu			5
Female	59	2021-06-28	0.985	1.445	2021-06-02	Sonovac Life Science Co., Ltd.	2021-06-23	Sonovac Life Science Co., Ltd.			5
Female	53	2021-06-22	1.196	0.067	2021-05-24	Beijing Institute of Biological Products CO., Ltd. Chengdu	2021-06-17	Beijing Institute of Biological Products CO., Ltd. Chengdu			5
Male	51	2021-06-24	1.226	4.18	2021-05-28	Beijing Institute of Biological Products CO., Ltd. Chengdu	2021-06-19	Beijing Institute of Biological Products CO., Ltd. Chengdu			5
Male	56	2021-07-27	1.289	3.196	2021-07-01	Sonovac Life Science Co., Ltd.	2021-07-22	Sonovac Life Science Co., Ltd.			5
Male	53	2021-08-07	1.518	0.01	2021-07-11	Beijing Institute of Biological Products CO., Ltd. Chengdu	2021-08-02	Sonovac Life Science Co., Ltd.			5
Male	63	2021-08-01	2.163	0.717	2021-07-06	Sonovac Life Science Co., Ltd.	2021-07-27	Beijing Institute of Biological Products CO., Ltd. Chengdu			5
Female	47	2021-06-23	3.364	5.731	2021-05-27	Sonovac Life Science Co., Ltd.	2021-06-18	Beijing Institute of Biological Products CO., Ltd. Chengdu			5
Female	37	2021-08-01	0.112	2.595	2021-05-30	Anhui Zhifei Biologics Co., Ltd.	2021-06-27	Anhui Zhifei Biologics Co., Ltd.	2021-07-26	Beijing Zhifei Lvzhu Biopharmaceutical Co., Ltd.	6
Female	64	2021-07-27	0.168	1.889	2021-06-30	Sonovac Life Science Co., Ltd.	2021-07-21	Sonovac Life Science Co., Ltd.			6
Female	48	2021-08-05	0.187	2.878	2021-05-30	Anhui Zhifei Biologics Co., Ltd.	2021-07-01	Anhui Zhifei Biologics Co., Ltd.	2021-07-30	Beijing Zhifei Lvzhu Biopharmaceutical Co., Ltd.	6
Male	54	2021-06-29	0.774	2.994	2021-05-24	Sonovac Life Science Co., Ltd.	2021-06-23	Sonovac Life Science Co., Ltd.			6
Male	45	2021-08-01	0.89	4.816	2021-07-04	Sonovac Life Science Co., Ltd.	2021-07-26	Sonovac Life Science Co., Ltd.			6
Female	54	2021-06-18	1.124	0.329	2021-05-20	Beijing Institute of Biological Products CO., Ltd. Chengdu	2021-06-12	Beijing Institute of Biological Products CO., Ltd. Chengdu			6
Female	57	2021-06-29	1.305	4.565	2021-06-01	Beijing Institute of Biological Products CO., Ltd. Chengdu	2021-06-23	Sonovac Life Science Co., Ltd.			6
Male	47	2021-08-04	1.702	2.613	2021-07-02	Sonovac Life Science Co., Ltd.	2021-07-29	Sonovac Life Science Co., Ltd.			6
Female	67	2021-07-01	1.957	0.95	2021-06-02	Sonovac Life Science Co., Ltd.	2021-06-25	Sonovac Life Science Co., Ltd.			6
Male	51	2021-08-05	2.241	3.416	2021-07-06	Sonovac Life Science Co., Ltd.	2021-07-30	Sonovac Life Science Co., Ltd.			6
Female	46	2021-06-29	2.36	4.37	2021-06-02	Sonovac Life Science Co., Ltd.	2021-06-23	Sonovac Life Science Co., Ltd.			6
Female	22	2021-07-01	4.274	6.402	2021-06-02	Sonovac Life Science Co., Ltd.	2021-06-25	Sonovac Life Science Co., Ltd.			6
Male	50	2021-07-27	5.582	4.444	2021-06-30	Sonovac Life Science Co., Ltd.	2021-07-21	Sonovac Life Science Co., Ltd.			6
Male	77	2021-08-06	7.696	2.371	2021-07-04	Beijing Institute of Biological Products CO., Ltd. Chengdu	2021-07-31	Sonovac Life Science Co., Ltd.			6
Male	63	2021-08-02	10.303	6.014	2021-07-01	Sonovac Life Science Co., Ltd.	2021-07-27	Beijing Institute of Biological Products CO., Ltd. Chengdu			6
Male	65	2021-06-30	20.061	6.697	2021-06-02	Sonovac Life Science Co., Ltd.	2021-06-24	Sonovac Life Science Co., Ltd.			6
Female	54	2021-06-24	0.148	2.039	2021-05-24	Beijing Institute of Biological Products CO., Ltd. Chengdu	2021-06-17	Sonovac Life Science Co., Ltd.			7
Female	55	2021-06-22	0.418	1.531	2021-05-22	Sonovac Life Science Co., Ltd.	2021-06-15	Sonovac Life Science Co., Ltd.			7
Female	51	2021-07-01	0.487	2.487	2021-06-02	Sonovac Life Science Co., Ltd.	2021-06-24	Sonovac Life Science Co., Ltd.			7
Male	65	2021-06-20	0.58	3.55	2021-05-21	Beijing Institute of Biological Products CO., Ltd. Chengdu	2021-06-13	Beijing Institute of Biological Products CO., Ltd. Chengdu			7
Female	51	2021-06-25	1.038	5.216	2021-05-22	Sonovac Life Science Co., Ltd.	2021-06-18	Beijing Institute of Biological Products CO., Ltd. Chengdu			7
Male	49	2021-06-19	1.173	0.081	2021-05-11	Beijing Institute of Biological Products CO., Ltd. Chengdu	2021-06-12	Beijing Institute of Biological Products CO., Ltd. Chengdu			7
Female	50	2021-06-25	1.183	2.374	2021-05-24	Beijing Institute of Biological Products CO., Ltd. Chengdu	2021-06-18	Beijing Institute of Biological Products CO., Ltd. Chengdu			7
Male	32	2021-07-30	1.378	1.151	2021-07-01	Beijing Institute of Biological Products CO., Ltd. Chengdu	2021-07-23	Sonovac Life Science Co., Ltd.			7
Female	70	2021-08-05	1.522	2.365	2021-07-06	Sonovac Life Science Co., Ltd.	2021-07-29	Beijing Institute of Biological Products CO., Ltd. Chengdu			7
Male	45	2021-06-29	1.571	5.878	2021-05-30	Sonovac Life Science Co., Ltd.	2021-06-22	Beijing Institute of Biological Products CO., Ltd. Chengdu			7
Male	55	2021-07-02	1.77	3.403	2021-06-02	Sonovac Life Science Co., Ltd.	2021-06-25	Sonovac Life Science Co., Ltd.			7
Male	52	2021-06-22	2.192	1.187	2021-05-22	Sonovac Life Science Co., Ltd.	2021-06-15	Sonovac Life Science Co., Ltd.			7
Female	53	2021-06-25	2.659	0.543	2021-05-28	Beijing Institute of Biological Products CO., Ltd. Chengdu	2021-06-18	Beijing Institute of Biological Products CO., Ltd. Chengdu			7
Male	48	2021-08-03	2.76	3.47	2021-06-30	Sonovac Life Science Co., Ltd.	2021-07-27	Sonovac Life Science Co., Ltd.			7
Male	47	2021-08-01	2.773	3.86	2021-07-02	Sonovac Life Science Co., Ltd.	2021-07-25	Sonovac Life Science Co., Ltd.			7
Male	71	2021-06-24	3.325	1.617	2021-05-27	Beijing Institute of Biological Products CO., Ltd. Chengdu	2021-06-17	Beijing Institute of Biological Products CO., Ltd. Chengdu			7
Female	32	2021-07-27	3.494	7.651	2021-06-29	Sonovac Life Science Co., Ltd.	2021-07-20	Sonovac Life Science Co., Ltd.			7
Male	71	2021-08-06	3.538	4.238	2021-07-07	Sonovac Life Science Co., Ltd.	2021-07-30	Sonovac Life Science Co., Ltd.			7
Female	69	2021-06-29	4.199	4.078	2021-05-31	Sonovac Life Science Co., Ltd.	2021-06-22	Beijing Institute of Biological Products CO., Ltd. Chengdu			7
Male	64	2021-07-29	4.803	4.897	2021-06-30	Sonovac Life Science Co., Ltd.	2021-07-22	Sonovac Life Science Co., Ltd.			7
Male	61	2021-08-12	5.127	0.953	2021-07-15	Sonovac Life Science Co., Ltd.	2021-08-05	Shenzhen Kangtai Biological Products Co., Ltd.			7
Male	33	2021-06-19	5.27	2.928	2021-05-13	Beijing Institute of Biological Products CO., Ltd. Chengdu	2021-06-12	Beijing Institute of Biological Products CO., Ltd. Chengdu			7
Female	50	2021-06-23	5.494	5.366	2021-05-24	Beijing Institute of Biological Products CO., Ltd. Chengdu	2021-06-16	Beijing Institute of Biological Products CO., Ltd. Chengdu			7
Male	69	2021-08-03	5.577	2.303	2021-07-06	Sonovac Life Science Co., Ltd.	2021-07-27	Sonovac Life Science Co., Ltd.			7
Male	83	2021-08-11	8.57	5.688	2021-07-03	Beijing Institute of Biological Products CO., Ltd. Chengdu	2021-08-04	Beijing Institute of Biological Products CO., Ltd. Chengdu			7
Male	51	2021-07-01	12.583	6.5	2021-06-02	Sonovac Life Science Co., Ltd.	2021-06-24	Sonovac Life Science Co., Ltd.			7
Female	59	2021-06-22	14.475	2.405	2021-05-24	Beijing Institute of Biological Products CO., Ltd. Chengdu	2021-06-15	Beijing Institute of Biological Products CO., Ltd. Chengdu			7
Male	53	2021-07-01	23.775	5.861	2021-05-30	Sonovac Life Science Co., Ltd.	2021-06-24	Sonovac Life Science Co., Ltd.			7
Female	51	2021-06-20	0.095	2.226	2021-05-14	Beijing Institute of Biological Products CO., Ltd. Chengdu	2021-06-12	Beijing Institute of Biological Products CO., Ltd. Chengdu			8
Female	57	2021-06-19	0.108	1.209	2021-05-14	Beijing Institute of Biological Products CO., Ltd. Chengdu	2021-06-11	Beijing Institute of Biological Products CO., Ltd. Chengdu			8
Female	46	2021-06-27	0.181	4.417	2021-05-22	Sonovac Life Science Co., Ltd.	2021-06-19	Sonovac Life Science Co., Ltd.			8
Male	47	2021-07-01	0.191	3.341	2021-05-31	Sonovac Life Science Co., Ltd.	2021-06-23	Sonovac Life Science Co., Ltd.			8
Male	56	2021-06-19	0.24	1.926	2021-05-21	Beijing Institute of Biological Products CO., Ltd. Chengdu	2021-06-11	Beijing Institute of Biological Products CO., Ltd. Chengdu			8
Female	24	2021-06-24	0.322	6.257	2021-05-23	Beijing Institute of Biological Products CO., Ltd. Chengdu	2021-06-16	Beijing Institute of Biological Products CO., Ltd. Chengdu			8
Female	44	2021-07-21	0.393	1.947	2021-05-17	Anhui Zhifei Biologics Co., Ltd.	2021-06-15	Anhui Zhifei Biologics Co., Ltd.	2021-07-13	Anhui Zhifei Biologics Co., Ltd.	8
Male	54	2021-06-25	0.415	1.909	2021-05-22	Sonovac Life Science Co., Ltd.	2021-06-17	Sonovac Life Science Co., Ltd.			8
Female	55	2021-08-06	0.433	3.034	2021-06-29	Sonovac Life Science Co., Ltd.	2021-07-29	Sonovac Life Science Co., Ltd.			8
Male	49	2021-06-24	0.544	4.113	2021-05-22	Sonovac Life Science Co., Ltd.	2021-06-16	Sonovac Life Science Co., Ltd.			8
Female	51	2021-07-02	0.613	4.603	2021-06-02	Sonovac Life Science Co., Ltd.	2021-06-24	Sonovac Life Science Co., Ltd.			8
Male	47	2021-08-13	0.767	3.482	2021-07-05	Sonovac Life Science Co., Ltd.	2021-08-05	Shenzhen Kangtai Biological Products Co., Ltd.			8
Female	33	2021-06-23	0.929	3.22	2021-05-14	Beijing Institute of Biological Products CO., Ltd. Chengdu	2021-06-15	Beijing Institute of Biological Products CO., Ltd. Chengdu			8
Female	48	2021-06-25	0.962	7.119	2021-05-27	Sonovac Life Science Co., Ltd.	2021-06-17	Sonovac Life Science Co., Ltd.			8
Female	27	2021-06-23	1.295	7.157	2021-05-13	Beijing Institute of Biological Products CO., Ltd. Chengdu	2021-06-15	Beijing Institute of Biological Products CO., Ltd. Chengdu			8
Male	45	2021-07-29	1.33	6.436	2021-05-23	Anhui Zhifei Biologics Co., Ltd.	2021-06-22	Anhui Zhifei Biologics Co., Ltd.	2021-07-21	Anhui Zhifei Biologics Co., Ltd.	8
Female	64	2021-06-21	1.546	2.189	2021-05-21	Beijing Institute of Biological Products CO., Ltd. Chengdu	2021-06-13	Beijing Institute of Biological Products CO., Ltd. Chengdu			8
Female	44	2021-07-21	1.661	8.63	2021-05-17	Anhui Zhifei Biologics Co., Ltd.	2021-06-15	Anhui Zhifei Biologics Co., Ltd.	2021-07-13	Anhui Zhifei Biologics Co., Ltd.	8
Female	79	2021-08-13	2.078	5.267	2021-07-11	Sonovac Life Science Co., Ltd.	2021-08-05	Shenzhen Kangtai Biological Products Co., Ltd.			8
Female	64	2021-07-03	2.261	7.779	2021-05-30	Sonovac Life Science Co., Ltd.	2021-06-25	Sonovac Life Science Co., Ltd.			8
Male	66	2021-07-31	2.269	2.276	2021-07-02	Beijing Institute of Biological Products CO., Ltd. Chengdu	2021-07-23	Sonovac Life Science Co., Ltd.			8
Male	58	2021-07-02	2.333	1.098	2021-06-02	Sonovac Life Science Co., Ltd.	2021-06-24	Sonovac Life Science Co., Ltd.			8
Male	48	2021-06-28	3.309	6.578	2021-05-30	Sonovac Life Science Co., Ltd.	2021-06-20	Sonovac Life Science Co., Ltd.			8
Female	71	2021-06-28	3.404	4.204	2021-05-28	Beijing Institute of Biological Products CO., Ltd. Chengdu	2021-06-20	Beijing Institute of Biological Products CO., Ltd. Chengdu			8
Female	57	2021-06-30	3.645	7.272	2021-05-14	Beijing Institute of Biological Products CO., Ltd. Chengdu	2021-06-22	Beijing Institute of Biological Products CO., Ltd. Chengdu			8
Female	50	2021-07-30	3.872	3.226	2021-06-30	Sonovac Life Science Co., Ltd.	2021-07-22	Sonovac Life Science Co., Ltd.			8
Female	75	2021-08-13	4.268	4.691	2021-07-09	Sonovac Life Science Co., Ltd.	2021-08-05	Sonovac Life Science Co., Ltd.			8
Female	23	2021-07-05	4.726	9.079	2021-05-30	Sonovac Life Science Co., Ltd.	2021-06-27	Sonovac Life Science Co., Ltd.			8
Male	44	2021-06-23	6.318	6.09	2021-05-20	Beijing Institute of Biological Products CO., Ltd. Chengdu	2021-06-15	Beijing Institute of Biological Products CO., Ltd. Chengdu			8
Male	48	2021-07-01	7.435	1.271	2021-06-01	Beijing Institute of Biological Products CO., Ltd. Chengdu	2021-06-23	Sonovac Life Science Co., Ltd.			8
Male	31	2021-07-02	8.879	8.756	2021-06-02	Sonovac Life Science Co., Ltd.	2021-06-24	Sonovac Life Science Co., Ltd.			8
Female	55	2021-07-03	0.039	2.564	2021-06-02	Sonovac Life Science Co., Ltd.	2021-06-24	Sonovac Life Science Co., Ltd.			9
Female	28	2021-07-06	0.218	4.519	2021-06-02	Sonovac Life Science Co., Ltd.	2021-06-27	Sonovac Life Science Co., Ltd.			9
Male	35	2021-08-05	0.358	1.988	2021-05-27	Sonovac Life Science Co., Ltd.	2021-07-27	Sonovac Life Science Co., Ltd.			9
Female	45	2021-06-28	0.425	5.863	2021-05-24	Beijing Institute of Biological Products CO., Ltd. Chengdu	2021-06-19	Beijing Institute of Biological Products CO., Ltd. Chengdu			9
Female	51	2021-07-29	0.494	5.487	2021-06-29	Sonovac Life Science Co., Ltd.	2021-07-20	Sonovac Life Science Co., Ltd.			9
Female	44	2021-06-25	0.616	4.762	2021-05-19	Beijing Institute of Biological Products CO., Ltd. Chengdu	2021-06-16	Sonovac Life Science Co., Ltd.			9
Female	57	2021-08-03	0.764	6.19	2021-05-23	Anhui Zhifei Biologics Co., Ltd.	2021-06-21	Anhui Zhifei Biologics Co., Ltd.	2021-07-25	Anhui Zhifei Biologics Co., Ltd.	9
Male	72	2021-08-08	0.815	1.939	2021-07-01	Sonovac Life Science Co., Ltd.	2021-07-30	Sonovac Life Science Co., Ltd.			9
Male	37	2021-08-01	1.027	2.479	2021-07-02	Sonovac Life Science Co., Ltd.	2021-07-23	Sonovac Life Science Co., Ltd.			9
Female	33	2021-07-03	1.216	9.065	2021-05-31	Sonovac Life Science Co., Ltd.	2021-06-24	Sonovac Life Science Co., Ltd.			9
Female	67	2021-07-01	1.242	1.798	2021-05-27	Sonovac Life Science Co., Ltd.	2021-06-22	Beijing Institute of Biological Products CO., Ltd. Chengdu			9
Male	67	2021-07-31	1.381	5.733	2021-06-30	Sonovac Life Science Co., Ltd.	2021-07-22	Sonovac Life Science Co., Ltd.			9
Female	24	2021-07-05	1.455	4.988	2021-05-30	Sonovac Life Science Co., Ltd.	2021-06-26	Sonovac Life Science Co., Ltd.			9
Female	39	2021-07-01	1.621	7.058	2021-05-31	Sonovac Life Science Co., Ltd.	2021-06-22	Beijing Institute of Biological Products CO., Ltd. Chengdu			9
Male	72	2021-07-02	1.793	7.553	2021-05-30	Sonovac Life Science Co., Ltd.	2021-06-23	Sonovac Life Science Co., Ltd.			9
Female	52	2021-06-27	1.974	5.976	2021-05-28	Beijing Institute of Biological Products CO., Ltd. Chengdu	2021-06-18	Beijing Institute of Biological Products CO., Ltd. Chengdu			9
Female	18	2021-07-29	2.531	2.588	2021-06-29	Beijing Institute of Biological Products CO., Ltd. Chengdu	2021-07-20	Beijing Institute of Biological Products CO., Ltd. Chengdu			9
Male	54	2021-08-05	2.674	5.239	2021-07-01	Sonovac Life Science Co., Ltd.	2021-07-27	Beijing Institute of Biological Products CO., Ltd. Chengdu			9
Female	67	2021-08-14	2.832	6.151	2021-07-14	Sonovac Life Science Co., Ltd.	2021-08-05	Shenzhen Kangtai Biological Products Co., Ltd.			9
Female	22	2021-07-01	3.54	7.83	2021-05-31	Sonovac Life Science Co., Ltd.	2021-06-22	Beijing Institute of Biological Products CO., Ltd. Chengdu			9
Female	71	2021-06-24	3.842	2.418	2021-05-21	Beijing Institute of Biological Products CO., Ltd. Chengdu	2021-06-15	Beijing Institute of Biological Products CO., Ltd. Chengdu			9
Male	50	2021-07-03	5.375	5.67	2021-05-31	Sonovac Life Science Co., Ltd.	2021-06-24	Sonovac Life Science Co., Ltd.			9
Male	59	2021-08-04	5.953	4.002	2021-07-04	Sonovac Life Science Co., Ltd.	2021-07-26	Beijing Institute of Biological Products CO., Ltd. Chengdu			9
Female	66	2021-06-26	5.958	5.681	2021-05-22	Sonovac Life Science Co., Ltd.	2021-06-17	Sonovac Life Science Co., Ltd.			9
Female	50	2021-07-03	6.021	7.991	2021-06-02	Sonovac Life Science Co., Ltd.	2021-06-24	Sonovac Life Science Co., Ltd.			9
Male	48	2021-06-25	10.342	3.793	2021-05-24	Beijing Institute of Biological Products CO., Ltd. Chengdu	2021-06-16	Beijing Institute of Biological Products CO., Ltd. Chengdu			9
Male	61	2021-07-06	13.076	10.062	2021-06-02	Sonovac Life Science Co., Ltd.	2021-06-27	Sonovac Life Science Co., Ltd.			9
Male	47	2021-07-03	18.268	4.548	2021-05-28	Sonovac Life Science Co., Ltd.	2021-06-24	Sonovac Life Science Co., Ltd.			9
Male	74	2021-08-06	18.32	6.288	2021-07-06	Sonovac Life Science Co., Ltd.	2021-07-28	Beijing Institute of Biological Products CO., Ltd. Chengdu			9
Female	53	2021-06-19	0.085	1.747	2021-05-10	Beijing Institute of Biological Products CO., Ltd. Chengdu	2021-06-09	Beijing Institute of Biological Products CO., Ltd. Chengdu			10
Female	30	2021-07-02	0.092	2.146	2021-05-11	Beijing Institute of Biological Products CO., Ltd. Chengdu	2021-06-22	Beijing Institute of Biological Products CO., Ltd. Chengdu			10
Male	73	2021-07-31	0.331	2.45	2021-06-30	Sonovac Life Science Co., Ltd.	2021-07-21	Sonovac Life Science Co., Ltd.			10
Female	33	2021-06-19	0.477	3.703	2021-05-11	Beijing Institute of Biological Products CO., Ltd. Chengdu	2021-06-09	Beijing Institute of Biological Products CO., Ltd. Chengdu			10
Female	31	2021-08-13	0.525	7.454	2021-07-04	Beijing Institute of Biological Products CO., Ltd. Chengdu	2021-08-03	Beijing Institute of Biological Products CO., Ltd. Chengdu			10
Female	46	2021-06-18	0.573	3.376	2021-05-11	Beijing Institute of Biological Products CO., Ltd. Chengdu	2021-06-08	Beijing Institute of Biological Products CO., Ltd. Chengdu			10
Male	59	2021-08-04	0.614	3.266	2021-05-30	Anhui Zhifei Biologics Co., Ltd.	2021-06-27	Anhui Zhifei Biologics Co., Ltd.	2021-07-25	Anhui Zhifei Biologics Co., Ltd.	10
Male	60	2021-08-14	0.785	3.743	2021-07-14	Sonovac Life Science Co., Ltd.	2021-08-04	Sonovac Life Science Co., Ltd.			10
Female	44	2021-06-26	0.827	6.281	2021-05-19	Beijing Institute of Biological Products CO., Ltd. Chengdu	2021-06-16	Sonovac Life Science Co., Ltd.			10
Female	18	2021-06-28	0.969	2.064	2021-05-20	Beijing Institute of Biological Products CO., Ltd. Chengdu	2021-06-18	Beijing Institute of Biological Products CO., Ltd. Chengdu			10
Male	50	2021-06-23	1.071	0.758	2021-05-21	Beijing Institute of Biological Products CO., Ltd. Chengdu	2021-06-13	Beijing Institute of Biological Products CO., Ltd. Chengdu			10
Male	57	2021-06-29	1.111	0.172	2021-05-19	Beijing Institute of Biological Products CO., Ltd. Chengdu	2021-06-19	Beijing Institute of Biological Products CO., Ltd. Chengdu			10
Female	52	2021-06-18	1.124	4.223	2021-05-13	Beijing Institute of Biological Products CO., Ltd. Chengdu	2021-06-08	Beijing Institute of Biological Products CO., Ltd. Chengdu			10
Female	56	2021-07-04	1.18	5.617	2021-06-02	Sonovac Life Science Co., Ltd.	2021-06-24	Sonovac Life Science Co., Ltd.			10
Female	57	2021-08-07	1.524	7.556	2021-05-30	Anhui Zhifei Biologics Co., Ltd.	2021-06-27	Anhui Zhifei Biologics Co., Ltd.	2021-07-28	Anhui Zhifei Biologics Co., Ltd.	10
Female	37	2021-06-28	1.763	5.592	2021-05-24	Beijing Institute of Biological Products CO., Ltd. Chengdu	2021-06-18	Beijing Institute of Biological Products CO., Ltd. Chengdu			10
Female	65	2021-08-01	1.869	0.041	2021-07-01	Sonovac Life Science Co., Ltd.	2021-07-22	Sonovac Life Science Co., Ltd.			10
Male	68	2021-08-07	2.033	4.669	2021-07-06	Sonovac Life Science Co., Ltd.	2021-07-28	Beijing Institute of Biological Products CO., Ltd. Chengdu			10
Male	35	2021-08-09	2.289	3.514	2021-07-07	Beijing Institute of Biological Products CO., Ltd. Chengdu	2021-07-30	Sonovac Life Science Co., Ltd.			10
Female	55	2021-06-22	3.101	0.288	2021-05-13	Beijing Institute of Biological Products CO., Ltd. Chengdu	2021-06-12	Beijing Institute of Biological Products CO., Ltd. Chengdu			10
Female	63	2021-06-25	3.118	1.546	2021-05-24	Beijing Institute of Biological Products CO., Ltd. Chengdu	2021-06-15	Beijing Institute of Biological Products CO., Ltd. Chengdu			10
Female	47	2021-07-06	4.002	6.099	2021-05-27	Sonovac Life Science Co., Ltd.	2021-06-26	Sonovac Life Science Co., Ltd.			10
Female	44	2021-07-03	5.194	6.595	2021-06-02	Sonovac Life Science Co., Ltd.	2021-06-23	Sonovac Life Science Co., Ltd.			10
Male	61	2021-06-29	8.938	7.136	2021-05-29	Sonovac Life Science Co., Ltd.	2021-06-19	Sonovac Life Science Co., Ltd.			10
Male	46	2021-07-03	17.866	5.721	2021-06-01	Beijing Institute of Biological Products CO., Ltd. Chengdu	2021-06-23	Sonovac Life Science Co., Ltd.			10
Female	71	2021-06-26	0.135	2.062	2021-05-13	Beijing Institute of Biological Products CO., Ltd. Chengdu	2021-06-15	Beijing Institute of Biological Products CO., Ltd. Chengdu			11
Female	37	2021-07-04	0.141	2.347	2021-05-31	Sonovac Life Science Co., Ltd.	2021-06-23	Beijing Institute of Biological Products CO., Ltd. Chengdu			11
Male	23	2021-06-21	0.207	4.348	2021-05-14	Beijing Institute of Biological Products CO., Ltd. Chengdu	2021-06-10	Beijing Institute of Biological Products CO., Ltd. Chengdu			11
Female	40	2021-08-11	0.225	5.216	2021-06-30	Sonovac Life Science Co., Ltd.	2021-07-31	Sonovac Life Science Co., Ltd.			11
Female	47	2021-06-30	0.23	5.383	2021-05-22	Sonovac Life Science Co., Ltd.	2021-06-19	Sonovac Life Science Co., Ltd.			11
Female	57	2021-06-28	0.309	5.148	2021-05-24	Beijing Institute of Biological Products CO., Ltd. Chengdu	2021-06-17	Sonovac Life Science Co., Ltd.			11
Female	47	2021-07-25	0.332	7.04	2021-05-17	Anhui Zhifei Biologics Co., Ltd.	2021-06-15	Anhui Zhifei Biologics Co., Ltd.	2021-07-14	Anhui Zhifei Biologics Co., Ltd.	11
Male	58	2021-07-06	0.546	2.938	2021-05-27	Sonovac Life Science Co., Ltd.	2021-06-25	Sonovac Life Science Co., Ltd.			11
Male	21	2021-07-06	0.597	6.379	2021-05-28	Beijing Institute of Biological Products CO., Ltd. Chengdu	2021-06-25	Beijing Institute of Biological Products CO., Ltd. Chengdu			11
Male	36	2021-06-30	0.675	8.809	2021-05-28	Beijing Institute of Biological Products CO., Ltd. Chengdu	2021-06-19	Sonovac Life Science Co., Ltd.			11
Female	42	2021-06-29	0.731	3.317	2021-05-28	Beijing Institute of Biological Products CO., Ltd. Chengdu	2021-06-18	Beijing Institute of Biological Products CO., Ltd. Chengdu			11
Female	29	2021-07-08	0.772	1.405	2021-06-01	Beijing Institute of Biological Products CO., Ltd. Chengdu	2021-06-27	Beijing Institute of Biological Products CO., Ltd. Chengdu			11
Female	52	2021-08-03	1.354	2.328	2021-07-02	Sonovac Life Science Co., Ltd.	2021-07-23	Sonovac Life Science Co., Ltd.			11
Female	21	2021-06-30	1.377	4.064	2021-05-22	Sonovac Life Science Co., Ltd.	2021-06-19	Sonovac Life Science Co., Ltd.			11
Female	33	2021-07-04	1.489	6.511	2021-05-31	Sonovac Life Science Co., Ltd.	2021-06-23	Sonovac Life Science Co., Ltd.			11
Male	68	2021-08-03	1.644	2.949	2021-07-01	Sonovac Life Science Co., Ltd.	2021-07-23	Sonovac Life Science Co., Ltd.			11
Male	73	2021-08-04	1.876	1.094	2021-07-02	Sonovac Life Science Co., Ltd.	2021-07-24	Sonovac Life Science Co., Ltd.			11
Female	30	2021-07-01	2.033	5.057	2021-05-30	Sonovac Life Science Co., Ltd.	2021-06-20	Sonovac Life Science Co., Ltd.			11
Female	57	2021-07-05	2.071	7.503	2021-05-31	Sonovac Life Science Co., Ltd.	2021-06-24	Sonovac Life Science Co., Ltd.			11
Female	54	2021-06-29	2.419	2.778	2021-05-24	Beijing Institute of Biological Products CO., Ltd. Chengdu	2021-06-18	Beijing Institute of Biological Products CO., Ltd. Chengdu			11
Male	58	2021-06-28	2.475	6.026	2021-05-27	Sonovac Life Science Co., Ltd.	2021-06-17	Sonovac Life Science Co., Ltd.			11
Female	58	2021-06-27	2.923	3.262	2021-05-21	Beijing Institute of Biological Products CO., Ltd. Chengdu	2021-06-16	Beijing Institute of Biological Products CO., Ltd. Chengdu			11
Female	39	2021-06-23	2.943	6.155	2021-05-20	Beijing Institute of Biological Products CO., Ltd. Chengdu	2021-06-12	Beijing Institute of Biological Products CO., Ltd. Chengdu			11
Female	56	2021-07-04	3.173	4.062	2021-06-02	Sonovac Life Science Co., Ltd.	2021-06-23	Sonovac Life Science Co., Ltd.			11
Female	56	2021-07-03	3.964	5.276	2021-05-30	Sonovac Life Science Co., Ltd.	2021-06-22	Beijing Institute of Biological Products CO., Ltd. Chengdu			11
Female	54	2021-07-05	4.596	7.031	2021-06-02	Sonovac Life Science Co., Ltd.	2021-06-24	Sonovac Life Science Co., Ltd.			11
Male	50	2021-06-21	4.795	0.251	2021-05-13	Beijing Institute of Biological Products CO., Ltd. Chengdu	2021-06-10	Beijing Institute of Biological Products CO., Ltd. Chengdu			11
Male	55	2021-07-05	5.506	5.647	2021-06-02	Sonovac Life Science Co., Ltd.	2021-06-24	Sonovac Life Science Co., Ltd.			11
Female	24	2021-07-07	5.762	3.85	2021-06-05	Beijing Institute of Biological Products CO., Ltd. Chengdu	2021-06-26	Beijing Institute of Biological Products CO., Ltd. Chengdu			11
Female	69	2021-08-01	6.09	3.732	2021-06-29	Sonovac Life Science Co., Ltd.	2021-07-21	Sonovac Life Science Co., Ltd.			11
Male	61	2021-08-01	6.387	5.59	2021-06-30	Sonovac Life Science Co., Ltd.	2021-07-21	Sonovac Life Science Co., Ltd.			11
Male	24	2021-06-28	7.333	8.861	2021-05-19	Beijing Institute of Biological Products CO., Ltd. Chengdu	2021-06-17	Sonovac Life Science Co., Ltd.			11
Male	51	2021-08-02	9.188	3.427	2021-07-11	Sonovac Life Science Co., Ltd.	2021-07-22	Sonovac Life Science Co., Ltd.			11
Female	58	2021-06-30	9.261	5.274	2021-05-27	Sonovac Life Science Co., Ltd.	2021-06-19	Sonovac Life Science Co., Ltd.			11
Male	46	2021-07-10	12.546	3.882	2021-06-01	Beijing Institute of Biological Products CO., Ltd. Chengdu	2021-06-29	Sonovac Life Science Co., Ltd.			11
Male	56	2021-07-09	0.086	6.81	2021-06-05	Beijing Institute of Biological Products CO., Ltd. Chengdu	2021-06-27	Beijing Institute of Biological Products CO., Ltd. Chengdu			12
Female	34	2021-07-05	0.207	4.508	2021-05-27	Sonovac Life Science Co., Ltd.	2021-06-23	Sonovac Life Science Co., Ltd.			12
Male	59	2021-08-05	0.238	4.415	2021-07-01	Sonovac Life Science Co., Ltd.	2021-07-24	Sonovac Life Science Co., Ltd.			12
Female	45	2021-07-06	0.284	8.268	2021-06-03	Sonovac Life Science Co., Ltd.	2021-06-24	Sonovac Life Science Co., Ltd.			12
Female	50	2021-07-05	0.309	5.978	2021-06-01	Beijing Institute of Biological Products CO., Ltd. Chengdu	2021-06-23	Sonovac Life Science Co., Ltd.			12
Female	59	2021-07-25	0.324	4.941	2021-05-30	Sonovac Life Science Co., Ltd.	2021-07-13	Sonovac Life Science Co., Ltd.			12
Female	52	2021-07-05	0.435	2.4	2021-05-30	Sonovac Life Science Co., Ltd.	2021-06-23	Beijing Institute of Biological Products CO., Ltd. Chengdu			12
Female	24	2021-06-21	0.467	6.993	2021-05-11	Beijing Institute of Biological Products CO., Ltd. Chengdu	2021-06-09	Beijing Institute of Biological Products CO., Ltd. Chengdu			12
Female	51	2021-06-24	0.616	4.528	2021-05-21	Beijing Institute of Biological Products CO., Ltd. Chengdu	2021-06-12	Beijing Institute of Biological Products CO., Ltd. Chengdu			12
Female	28	2021-08-07	0.716	6.229	2021-06-29	Sonovac Life Science Co., Ltd.	2021-07-26	Sonovac Life Science Co., Ltd.			12
Female	29	2021-07-10	0.766	9.208	2021-06-02	Sonovac Life Science Co., Ltd.	2021-06-28	Sonovac Life Science Co., Ltd.			12
Female	65	2021-08-02	1.303	3.134	2021-06-30	Sonovac Life Science Co., Ltd.	2021-07-21	Sonovac Life Science Co., Ltd.			12
Male	54	2021-08-04	1.528	5.309	2021-07-01	Sonovac Life Science Co., Ltd.	2021-07-23	Sonovac Life Science Co., Ltd.			12
Male	28	2021-07-04	1.835	3.872	2021-05-31	Sonovac Life Science Co., Ltd.	2021-06-22	Beijing Institute of Biological Products CO., Ltd. Chengdu			12
Male	18	2021-07-01	2.663	5.377	2021-05-24	Beijing Institute of Biological Products CO., Ltd. Chengdu	2021-06-19	Sonovac Life Science Co., Ltd.			12
Female	46	2021-07-04	2.854	1.608	2021-05-31	Sonovac Life Science Co., Ltd.	2021-06-22	Beijing Institute of Biological Products CO., Ltd. Chengdu			12
Male	26	2021-06-29	3.164	6.061	2021-05-19	Beijing Institute of Biological Products CO., Ltd. Chengdu	2021-06-17	Sonovac Life Science Co., Ltd.			12
Male	57	2021-06-26	3.269	7.716	2021-05-22	Sonovac Life Science Co., Ltd.	2021-06-14	Sonovac Life Science Co., Ltd.			12
Female	59	2021-07-02	4.014	1.861	2021-05-28	Beijing Institute of Biological Products CO., Ltd. Chengdu	2021-06-20	Sonovac Life Science Co., Ltd.			12
Male	65	2021-08-02	4.397	6.15	2021-06-30	Beijing Institute of Biological Products CO., Ltd. Chengdu	2021-07-21	Sonovac Life Science Co., Ltd.			12
Male	46	2021-07-05	4.657	7.829	2021-06-02	Sonovac Life Science Co., Ltd.	2021-06-23	Sonovac Life Science Co., Ltd.			12
Female	63	2021-06-25	5.48	7.356	2021-05-20	Beijing Institute of Biological Products CO., Ltd. Chengdu	2021-06-13	Beijing Institute of Biological Products CO., Ltd. Chengdu			12
Male	50	2021-06-24	6.147	5.423	2021-05-20	Beijing Institute of Biological Products CO., Ltd. Chengdu	2021-06-12	Beijing Institute of Biological Products CO., Ltd. Chengdu			12
Female	34	2021-06-25	11.305	6.118	2021-05-22	Sonovac Life Science Co., Ltd.	2021-06-13	Beijing Institute of Biological Products CO., Ltd. Chengdu			12
Female	20	2021-06-20	11.65	5.992	2021-05-08	Sonovac Life Science Co., Ltd.	2021-06-08	Sonovac Life Science Co., Ltd.			12
Male	46	2021-06-26	11.95	6.867	2021-05-22	Sonovac Life Science Co., Ltd.	2021-06-14	Beijing Institute of Biological Products CO., Ltd. Chengdu			12
Male	47	2021-07-03	15.451	6.398	2021-05-27	Sonovac Life Science Co., Ltd.	2021-06-21	Sonovac Life Science Co., Ltd.			12
Female	54	2021-06-30	18.084	8.413	2021-05-27	Sonovac Life Science Co., Ltd.	2021-06-18	Sonovac Life Science Co., Ltd.			12
Female	52	2021-06-28	0.056	3.539	2021-05-19	Beijing Institute of Biological Products CO., Ltd. Chengdu	2021-06-15	Beijing Institute of Biological Products CO., Ltd. Chengdu			13
Female	68	2021-08-01	0.109	5.566	2021-05-17	Anhui Zhifei Biologics Co., Ltd.	2021-06-16	Anhui Zhifei Biologics Co., Ltd.	2021-07-19	Anhui Zhifei Biologics Co., Ltd.	13
Female	48	2021-06-20	0.184	1.766	2021-05-10	Beijing Institute of Biological Products CO., Ltd. Chengdu	2021-06-07	Beijing Institute of Biological Products CO., Ltd. Chengdu			13
Male	54	2021-07-08	0.188	2.933	2021-05-19	Beijing Institute of Biological Products CO., Ltd. Chengdu	2021-06-25	Sonovac Life Science Co., Ltd.			13
Male	67	2021-06-30	0.392	6.343	2021-05-27	Sonovac Life Science Co., Ltd.	2021-06-17	Sonovac Life Science Co., Ltd.			13
Female	63	2021-07-03	0.5	5.815	2021-05-22	Sonovac Life Science Co., Ltd.	2021-06-20	Sonovac Life Science Co., Ltd.			13
Male	76	2021-08-14	0.559	2.174	2021-07-03	Sonovac Life Science Co., Ltd.	2021-08-01	Sonovac Life Science Co., Ltd.			13
Female	51	2021-06-21	0.649	3.87	2021-05-11	Beijing Institute of Biological Products CO., Ltd. Chengdu	2021-06-08	Beijing Institute of Biological Products CO., Ltd. Chengdu			13
Female	64	2021-07-05	0.808	3.969	2021-05-27	Sonovac Life Science Co., Ltd.	2021-06-22	Beijing Institute of Biological Products CO., Ltd. Chengdu			13
Female	57	2021-06-22	1.048	3.995	2021-05-13	Beijing Institute of Biological Products CO., Ltd. Chengdu	2021-06-09	Beijing Institute of Biological Products CO., Ltd. Chengdu			13
Male	34	2021-08-04	1.255	4.461	2021-06-30	Sonovac Life Science Co., Ltd.	2021-07-22	Sonovac Life Science Co., Ltd.			13
Female	46	2021-07-07	1.801	5.133	2021-05-31	Sonovac Life Science Co., Ltd.	2021-06-24	Sonovac Life Science Co., Ltd.			13
Female	70	2021-08-11	1.835	4.179	2021-07-08	Beijing Institute of Biological Products CO., Ltd. Chengdu	2021-07-29	Beijing Institute of Biological Products CO., Ltd. Chengdu			13
Female	53	2021-06-22	2.247	7.713	2021-05-06	Sonovac Life Science Co., Ltd.	2021-06-09	Sonovac Life Science Co., Ltd.			13
Female	51	2021-07-08	2.389	3.33	2021-06-02	Sonovac Life Science Co., Ltd.	2021-06-25	Sonovac Life Science Co., Ltd.			13
Female	57	2021-07-02	4.228	5.656	2021-05-28	Beijing Institute of Biological Products CO., Ltd. Chengdu	2021-06-19	Sonovac Life Science Co., Ltd.			13
Male	43	2021-08-04	5.332	4.145	2021-06-29	Sonovac Life Science Co., Ltd.	2021-07-22	Sonovac Life Science Co., Ltd.			13
Female	47	2021-06-29	5.652	5.321	2021-05-24	Beijing Institute of Biological Products CO., Ltd. Chengdu	2021-06-16	Beijing Institute of Biological Products CO., Ltd. Chengdu			13
Male	55	2021-07-06	6.213	7.251	2021-05-31	Sonovac Life Science Co., Ltd.	2021-06-23	Sonovac Life Science Co., Ltd.			13
Male	37	2021-08-13	9.43	8.509	2021-06-23	Sonovac Life Science Co., Ltd.	2021-07-31	Sonovac Life Science Co., Ltd.			13
Female	36	2021-07-10	10.234	7.893	2021-05-22	Sonovac Life Science Co., Ltd.	2021-06-27	Sonovac Life Science Co., Ltd.			13
Female	61	2021-08-11	13.845	6.172	2021-07-07	Sonovac Life Science Co., Ltd.	2021-07-29	Sonovac Life Science Co., Ltd.			13
Male	34	2021-08-06	18.348	5.35	2021-07-02	Sonovac Life Science Co., Ltd.	2021-07-24	Beijing Institute of Biological Products CO., Ltd. Chengdu			13
Female	27	2021-06-19	0.062	5.296	2021-05-04	Beijing Institute of Biological Products CO., Ltd. Beijing	2021-06-05	Beijing Institute of Biological Products CO., Ltd. Chengdu			14
Male	49	2021-07-07	0.131	1.309	2021-06-23	CanSino Biologics Inc.					14
Male	73	2021-08-06	0.207	1.604	2021-07-01	Sonovac Life Science Co., Ltd.	2021-07-23	Sonovac Life Science Co., Ltd.			14
Female	54	2021-06-24	0.234	2.395	2021-05-20	Beijing Institute of Biological Products CO., Ltd. Chengdu	2021-06-10	Beijing Institute of Biological Products CO., Ltd. Chengdu			14
Female	48	2021-07-01	0.313	1.773	2021-05-20	Beijing Institute of Biological Products CO., Ltd. Chengdu	2021-06-17	Sonovac Life Science Co., Ltd.			14
Female	35	2021-08-11	0.487	2.982	2021-07-04	Beijing Institute of Biological Products CO., Ltd. Chengdu	2021-07-28	Beijing Institute of Biological Products CO., Ltd. Chengdu			14
Female	67	2021-06-23	0.507	1.024	2021-05-11	Beijing Institute of Biological Products CO., Ltd. Chengdu	2021-06-09	Beijing Institute of Biological Products CO., Ltd. Chengdu			14
Female	49	2021-07-08	0.584	6.281	2021-06-02	Sonovac Life Science Co., Ltd.	2021-06-24	Sonovac Life Science Co., Ltd.			14
Female	47	2021-07-07	0.658	1.135	2021-05-11	Beijing Institute of Biological Products CO., Ltd. Chengdu	2021-06-23	Beijing Institute of Biological Products CO., Ltd. Chengdu			14
Female	60	2021-07-04	0.698	7.287	2021-05-23	Beijing Institute of Biological Products CO., Ltd. Chengdu	2021-06-20	Beijing Institute of Biological Products CO., Ltd. Chengdu			14
Male	62	2021-07-14	1.255	5.931	2021-06-02	Sonovac Life Science Co., Ltd.	2021-06-30	Sonovac Life Science Co., Ltd.			14
Female	53	2021-07-09	1.264	7.105	2021-05-31	Sonovac Life Science Co., Ltd.	2021-06-25	Sonovac Life Science Co., Ltd.			14
Male	32	2021-06-27	1.387	8.677	2021-05-22	Sonovac Life Science Co., Ltd.	2021-06-13	Beijing Institute of Biological Products CO., Ltd. Chengdu			14
Female	64	2021-07-27	1.442	5.45	2021-05-17	Anhui Zhifei Biologics Co., Ltd.	2021-06-15	Anhui Zhifei Biologics Co., Ltd.	2021-07-13	Anhui Zhifei Biologics Co., Ltd.	14
Female	50	2021-08-05	1.531	4.18	2021-06-30	Sonovac Life Science Co., Ltd.	2021-07-22	Sonovac Life Science Co., Ltd.			14
Female	57	2021-07-02	1.74	3	2021-05-27	Sonovac Life Science Co., Ltd.	2021-06-18	Sonovac Life Science Co., Ltd.			14
Male	30	2021-08-05	2.084	4.584	2021-07-01	Sonovac Life Science Co., Ltd.	2021-07-22	Sonovac Life Science Co., Ltd.			14
Female	52	2021-08-12	2.276	6.458	2021-07-08	Beijing Institute of Biological Products CO., Ltd. Chengdu	2021-07-29	Sonovac Life Science Co., Ltd.			14
Male	65	2021-08-05	2.364	2.396	2021-07-01	Sonovac Life Science Co., Ltd.	2021-07-22	Beijing Institute of Biological Products CO., Ltd. Chengdu			14
Female	65	2021-08-04	2.402	6.558	2021-06-30	Sonovac Life Science Co., Ltd.	2021-07-21	Beijing Institute of Biological Products CO., Ltd. Chengdu			14
Female	69	2021-06-29	2.471	7.213	2021-05-22	Sonovac Life Science Co., Ltd.	2021-06-15	Sonovac Life Science Co., Ltd.			14
Female	52	2021-07-19	2.495	8.449	2021-05-20	Beijing Institute of Biological Products CO., Ltd. Chengdu	2021-07-05	Beijing Institute of Biological Products CO., Ltd. Chengdu			14
Male	48	2021-07-28	2.613	5.79	2021-05-17	Anhui Zhifei Biologics Co., Ltd.	2021-06-15	Anhui Zhifei Biologics Co., Ltd.	2021-07-14	Anhui Zhifei Biologics Co., Ltd.	14
Female	54	2021-07-07	2.843	7.384	2021-06-02	Sonovac Life Science Co., Ltd.	2021-06-23	Beijing Institute of Biological Products CO., Ltd. Chengdu			14
Female	51	2021-06-26	3.012	3.623	2021-05-21	Beijing Institute of Biological Products CO., Ltd. Chengdu	2021-06-12	Beijing Institute of Biological Products CO., Ltd. Chengdu			14
Male	50	2021-06-28	3.269	5.813	2021-05-20	Beijing Institute of Biological Products CO., Ltd. Chengdu	2021-06-14	Beijing Institute of Biological Products CO., Ltd. Chengdu			14
Male	71	2021-07-07	3.478	8.806	2021-05-31	Sonovac Life Science Co., Ltd.	2021-06-23	Sonovac Life Science Co., Ltd.			14
Male	50	2021-06-26	3.533	4.018	2021-05-20	Beijing Institute of Biological Products CO., Ltd. Chengdu	2021-06-12	Beijing Institute of Biological Products CO., Ltd. Chengdu			14
Female	48	2021-07-10	3.673	0.725	2021-06-05	Beijing Institute of Biological Products CO., Ltd. Chengdu	2021-06-26	Beijing Institute of Biological Products CO., Ltd. Chengdu			14
Male	40	2021-08-11	3.879	1.734	2021-07-07	Sonovac Life Science Co., Ltd.	2021-07-28	Sonovac Life Science Co., Ltd.			14
Male	64	2021-08-10	4.697	4.922	2021-07-06	Sonovac Life Science Co., Ltd.	2021-07-27	Beijing Institute of Biological Products CO., Ltd. Chengdu			14
Female	49	2021-07-01	4.815	4.302	2021-05-27	Sonovac Life Science Co., Ltd.	2021-06-17	Sonovac Life Science Co., Ltd.			14
Female	74	2021-08-11	6.652	4.533	2021-07-04	Beijing Institute of Biological Products CO., Ltd. Chengdu	2021-07-28	Beijing Institute of Biological Products CO., Ltd. Chengdu			14
Female	64	2021-07-18	7.963	5.614	2021-06-05	Beijing Institute of Biological Products CO., Ltd. Chengdu	2021-07-04	Beijing Institute of Biological Products CO., Ltd. Chengdu			14
Female	55	2021-06-28	8.14	9.479	2021-05-22	Sonovac Life Science Co., Ltd.	2021-06-14	Sonovac Life Science Co., Ltd.			14
Male	50	2021-08-07	9.604	7.008	2021-07-02	Sonovac Life Science Co., Ltd.	2021-07-24	Sonovac Life Science Co., Ltd.			14
Female	67	2021-08-10	0.055	1.299	2021-05-30	Anhui Zhifei Biologics Co., Ltd.	2021-06-27	Anhui Zhifei Biologics Co., Ltd.	2021-07-26	Anhui Zhifei Biologics Co., Ltd.	15
Female	35	2021-07-23	0.073	2.746	2021-06-05	Beijing Institute of Biological Products CO., Ltd. Chengdu	2021-07-08	Beijing Institute of Biological Products CO., Ltd. Chengdu			15
Male	71	2021-08-12	0.075	6.479	2021-05-30	Anhui Zhifei Biologics Co., Ltd.	2021-06-27	Anhui Zhifei Biologics Co., Ltd.	2021-07-28	Beijing Zhifei Lvzhu Biopharmaceutical Co., Ltd.	15
Female	74	2021-08-08	0.133	2.162	2021-07-02	Sonovac Life Science Co., Ltd.	2021-07-24	Beijing Institute of Biological Products CO., Ltd. Chengdu			15
Male	66	2021-06-27	0.322	1.728	2021-05-13	Beijing Institute of Biological Products CO., Ltd. Chengdu	2021-06-12	Beijing Institute of Biological Products CO., Ltd. Chengdu			15
Female	68	2021-07-08	0.351	1.16	2021-06-01	Beijing Institute of Biological Products CO., Ltd. Chengdu	2021-06-23	Beijing Institute of Biological Products CO., Ltd. Chengdu			15
Female	71	2021-08-13	0.399	1.338	2021-07-04	Beijing Institute of Biological Products CO., Ltd. Chengdu	2021-07-29	Beijing Institute of Biological Products CO., Ltd. Chengdu			15
Female	44	2021-06-26	0.418	3.281	2021-05-13	Beijing Institute of Biological Products CO., Ltd. Chengdu	2021-06-11	Beijing Institute of Biological Products CO., Ltd. Chengdu			15
Female	86	2021-07-04	0.537	2.51	2021-05-24	Beijing Institute of Biological Products CO., Ltd. Chengdu	2021-06-19	Beijing Institute of Biological Products CO., Ltd. Chengdu			15
Male	55	2021-08-08	0.573	4.732	2021-07-02	Sonovac Life Science Co., Ltd.	2021-07-24	Sonovac Life Science Co., Ltd.			15
Male	67	2021-06-26	0.62	2.245	2021-05-20	Beijing Institute of Biological Products CO., Ltd. Chengdu	2021-06-11	Beijing Institute of Biological Products CO., Ltd. Chengdu			15
Male	20	2021-06-26	0.659	6.18	2021-05-08	Beijing Institute of Biological Products CO., Ltd. Chengdu	2021-06-11	Beijing Institute of Biological Products CO., Ltd. Chengdu			15
Female	24	2021-07-13	0.67	3.565	2021-06-05	Beijing Institute of Biological Products CO., Ltd. Chengdu	2021-06-28	Sonovac Life Science Co., Ltd.			15
Male	42	2021-08-07	0.774	1.565	2021-07-02	Beijing Institute of Biological Products CO., Ltd. Chengdu	2021-07-23	Beijing Institute of Biological Products CO., Ltd. Chengdu			15
Female	52	2021-06-29	0.824	3.792	2021-05-22	Sonovac Life Science Co., Ltd.	2021-06-14	Sonovac Life Science Co., Ltd.			15
Male	26	2021-07-09	0.833	7.973	2021-05-10	Beijing Institute of Biological Products CO., Ltd. Chengdu	2021-06-24	Beijing Institute of Biological Products CO., Ltd. Chengdu			15
Male	68	2021-06-28	1.028	7.009	2021-05-21	Sonovac Life Science Co., Ltd.	2021-06-13	Beijing Institute of Biological Products CO., Ltd. Chengdu			15
Female	47	2021-07-07	1.329	7.856	2021-05-31	Sonovac Life Science Co., Ltd.	2021-06-22	Beijing Institute of Biological Products CO., Ltd. Chengdu			15
Female	85	2021-08-14	1.426	2.343	2021-07-09	Sonovac Life Science Co., Ltd.	2021-07-30	Sonovac Life Science Co., Ltd.			15
Male	55	2021-06-24	1.529	1.199	2021-05-11	Beijing Institute of Biological Products CO., Ltd. Chengdu	2021-06-09	Beijing Institute of Biological Products CO., Ltd. Chengdu			15
Male	54	2021-07-08	1.594	7.918	2021-05-31	Sonovac Life Science Co., Ltd.	2021-06-23	Sonovac Life Science Co., Ltd.			15
Female	53	2021-07-01	1.608	2.685	2021-05-19	Beijing Institute of Biological Products CO., Ltd. Chengdu	2021-06-16	Beijing Institute of Biological Products CO., Ltd. Chengdu			15
Male	82	2021-07-16	1.699	2.056	2021-05-22	Sonovac Life Science Co., Ltd.	2021-07-01	Sonovac Life Science Co., Ltd.			15
Female	54	2021-06-23	2.096	6.67	2021-05-13	Beijing Institute of Biological Products CO., Ltd. Chengdu	2021-06-08	Beijing Institute of Biological Products CO., Ltd. Chengdu			15
Male	53	2021-08-11	2.098	5.743	2021-07-02	Sonovac Life Science Co., Ltd.	2021-07-27	Beijing Institute of Biological Products CO., Ltd. Chengdu			15
Female	51	2021-07-02	2.412	8.597	2021-05-22	Sonovac Life Science Co., Ltd.	2021-06-17	Sonovac Life Science Co., Ltd.			15
Male	53	2021-08-13	2.459	1.619	2021-07-05	Beijing Institute of Biological Products CO., Ltd. Chengdu	2021-07-29	Beijing Institute of Biological Products CO., Ltd. Chengdu			15
Female	74	2021-08-10	2.548	2.07	2021-07-03	Beijing Institute of Biological Products CO., Ltd. Chengdu	2021-07-26	Beijing Institute of Biological Products CO., Ltd. Chengdu			15
Male	32	2021-07-13	2.581	6.383	2021-06-02	Sonovac Life Science Co., Ltd.	2021-06-28	Sonovac Life Science Co., Ltd.			15
Female	53	2021-07-10	4.226	8.045	2021-05-31	Sonovac Life Science Co., Ltd.	2021-06-25	Sonovac Life Science Co., Ltd.			15
Male	84	2021-08-05	4.619	4.441	2021-06-30	Sonovac Life Science Co., Ltd.	2021-07-21	Sonovac Life Science Co., Ltd.			15
Female	34	2021-07-02	5.705	5.552	2021-05-27	Sonovac Life Science Co., Ltd.	2021-06-17	Sonovac Life Science Co., Ltd.			15
Male	57	2021-06-30	6.153	4.401	2021-05-19	Beijing Institute of Biological Products CO., Ltd. Chengdu	2021-06-15	Sonovac Life Science Co., Ltd.			15
Female	23	2021-06-30	7.046	6.947	2021-05-18	Sonovac Life Science Co., Ltd.	2021-06-15	Sonovac Life Science Co., Ltd.			15
Female	46	2021-07-07	8.691	6.323	2021-05-30	Sonovac Life Science Co., Ltd.	2021-06-22	Beijing Institute of Biological Products CO., Ltd. Chengdu			15
Female	75	2021-07-09	9.841	8.137	2021-05-31	Sonovac Life Science Co., Ltd.	2021-06-24	Sonovac Life Science Co., Ltd.			15
Male	44	2021-06-26	10.451	7.802	2021-05-20	Beijing Institute of Biological Products CO., Ltd. Chengdu	2021-06-11	Beijing Institute of Biological Products CO., Ltd. Chengdu			15
Male	46	2021-06-29	16.037	8.665	2021-05-22	Sonovac Life Science Co., Ltd.	2021-06-14	Sonovac Life Science Co., Ltd.			15
Male	22	2021-07-02	0.043	1.653	2021-05-20	Beijing Institute of Biological Products CO., Ltd. Chengdu	2021-06-16	Beijing Institute of Biological Products CO., Ltd. Chengdu			16
Male	35	2021-06-30	0.043	5.485	2021-03-16	Beijing Institute of Biological Products CO., Ltd. Beijing	2021-06-14	Beijing Institute of Biological Products CO., Ltd. Chengdu			16
Female	58	2021-07-21	0.066	1.319	2021-05-13	Beijing Institute of Biological Products CO., Ltd. Chengdu	2021-07-05	Beijing Institute of Biological Products CO., Ltd. Chengdu			16
Female	39	2021-06-26	0.092	1.852	2021-05-09	Beijing Institute of Biological Products CO., Ltd. Chengdu	2021-06-10	Beijing Institute of Biological Products CO., Ltd. Chengdu			16
Male	76	2021-07-08	0.111	1.836	2021-05-31	Sonovac Life Science Co., Ltd.	2021-06-22	Beijing Institute of Biological Products CO., Ltd. Chengdu			16
Female	75	2021-07-06	0.137	1.321	2021-05-28	Beijing Institute of Biological Products CO., Ltd. Chengdu	2021-06-20	Beijing Institute of Biological Products CO., Ltd. Chengdu			16
Female	20	2021-06-24	0.177	7.038	2021-05-12	Sonovac Life Science Co., Ltd.	2021-06-08	Sonovac Life Science Co., Ltd.			16
Female	68	2021-07-02	0.194	1.96	2021-05-20	Beijing Institute of Biological Products CO., Ltd. Chengdu	2021-06-16	Beijing Institute of Biological Products CO., Ltd. Chengdu			16
Male	51	2021-07-05	0.218	3.413	2021-05-22	Sonovac Life Science Co., Ltd.	2021-06-19	Beijing Institute of Biological Products CO., Ltd. Chengdu			16
Female	55	2021-06-26	0.26	1.624	2021-05-14	Beijing Institute of Biological Products CO., Ltd. Chengdu	2021-06-10	Beijing Institute of Biological Products CO., Ltd. Chengdu			16
Female	50	2021-07-04	0.313	4.155	2021-05-24	Beijing Institute of Biological Products CO., Ltd. Chengdu	2021-06-18	Beijing Institute of Biological Products CO., Ltd. Chengdu			16
Female	68	2021-08-11	0.385	4.373	2021-07-04	Beijing Institute of Biological Products CO., Ltd. Chengdu	2021-07-26	Beijing Institute of Biological Products CO., Ltd. Chengdu			16
Female	49	2021-07-02	0.408	1.344	2021-05-24	Beijing Institute of Biological Products CO., Ltd. Chengdu	2021-06-16	Beijing Institute of Biological Products CO., Ltd. Chengdu			16
Female	75	2021-08-06	0.45	2.438	2021-06-30	Beijing Institute of Biological Products CO., Ltd. Chengdu	2021-07-21	Sonovac Life Science Co., Ltd.			16
Male	46	2021-08-10	0.761	6.515	2021-05-30	Anhui Zhifei Biologics Co., Ltd.	2021-06-27	Anhui Zhifei Biologics Co., Ltd.	2021-07-25	Beijing Zhifei Lvzhu Biopharmaceutical Co., Ltd.	16
Female	35	2021-06-30	0.916	6.847	2021-05-22	Sonovac Life Science Co., Ltd.	2021-06-14	Sonovac Life Science Co., Ltd.			16
Female	40	2021-06-30	0.959	7.79	2021-05-19	Beijing Institute of Biological Products CO., Ltd. Chengdu	2021-06-14	Beijing Institute of Biological Products CO., Ltd. Chengdu			16
Female	44	2021-06-25	1.153	4.542	2021-05-05	Sonovac Life Science Co., Ltd.	2021-06-09	Sonovac Life Science Co., Ltd.			16
Female	47	2021-06-25	1.865	7.42	2021-05-13	Beijing Institute of Biological Products CO., Ltd. Chengdu	2021-06-09	Beijing Institute of Biological Products CO., Ltd. Chengdu			16
Female	57	2021-06-24	1.878	5.926	2021-05-10	Beijing Institute of Biological Products CO., Ltd. Chengdu	2021-06-08	Beijing Institute of Biological Products CO., Ltd. Chengdu			16
Female	28	2021-07-06	1.923	5.231	2021-05-26	Sonovac Life Science Co., Ltd.	2021-06-20	Beijing Institute of Biological Products CO., Ltd. Chengdu			16
Female	35	2021-08-10	1.954	4.635	2021-06-30	Sonovac Life Science Co., Ltd.	2021-07-25	Sonovac Life Science Co., Ltd.			16
Male	31	2021-07-11	2.861	8.327	2021-06-02	Sonovac Life Science Co., Ltd.	2021-06-25	Sonovac Life Science Co., Ltd.			16
Male	40	2021-07-06	2.916	7.65	2021-05-27	Sonovac Life Science Co., Ltd.	2021-06-20	Sonovac Life Science Co., Ltd.			16
Female	66	2021-07-02	4.921	7.32	2021-05-24	Beijing Institute of Biological Products CO., Ltd. Chengdu	2021-06-16	Beijing Institute of Biological Products CO., Ltd. Chengdu			16
Female	23	2021-07-10	4.957	8.983	2021-06-02	Sonovac Life Science Co., Ltd.	2021-06-24	Sonovac Life Science Co., Ltd.			16
Male	50	2021-07-01	5.332	0.242	2021-05-24	Beijing Institute of Biological Products CO., Ltd. Chengdu	2021-06-15	Beijing Institute of Biological Products CO., Ltd. Chengdu			16
Male	79	2021-07-09	6.507	6.912	2021-05-30	Sonovac Life Science Co., Ltd.	2021-06-23	Sonovac Life Science Co., Ltd.			16
Female	35	2021-07-09	7.317	8.916	2021-05-31	Sonovac Life Science Co., Ltd.	2021-06-23	Sonovac Life Science Co., Ltd.			16
Male	72	2021-08-11	9.375	1.451	2021-07-04	Beijing Institute of Biological Products CO., Ltd. Chengdu	2021-07-26	Beijing Institute of Biological Products CO., Ltd. Chengdu			16
Male	22	2021-07-12	15.332	8.15	2021-06-26	CanSino Biologics Inc.					16
Male	51	2021-08-10	60.667	6.353	2021-07-04	Sonovac Life Science Co., Ltd.	2021-07-25	Sonovac Life Science Co., Ltd.			16
Male	48	2021-06-30	0.082	1.226	2021-05-13	Beijing Institute of Biological Products CO., Ltd. Chengdu	2021-06-13	Beijing Institute of Biological Products CO., Ltd. Chengdu			17
Female	48	2021-06-27	0.089	3.023	2021-05-19	Beijing Institute of Biological Products CO., Ltd. Chengdu	2021-06-10	Beijing Institute of Biological Products CO., Ltd. Chengdu			17
Male	60	2021-06-27	0.131	1.344	2021-05-19	Beijing Institute of Biological Products CO., Ltd. Chengdu	2021-06-10	Beijing Institute of Biological Products CO., Ltd. Chengdu			17
Male	63	2021-08-10	0.184	1.483	2021-07-03	Beijing Institute of Biological Products CO., Ltd. Chengdu	2021-07-24	Sonovac Life Science Co., Ltd.			17
Male	39	2021-06-26	0.204	3.579	2021-05-10	Sonovac Life Science Co., Ltd.	2021-06-09	Sonovac Life Science Co., Ltd.			17
Female	47	2021-07-02	0.303	1.485	2021-05-22	Sonovac Life Science Co., Ltd.	2021-06-15	Sonovac Life Science Co., Ltd.			17
Female	69	2021-08-13	0.307	2.29	2021-07-04	Sonovac Life Science Co., Ltd.	2021-07-27	Beijing Institute of Biological Products CO., Ltd. Chengdu			17
Female	65	2021-07-10	0.345	4.265	2021-06-02	Sonovac Life Science Co., Ltd.	2021-06-23	Sonovac Life Science Co., Ltd.			17
Male	63	2021-08-11	0.501	3.455	2021-06-29	Beijing Institute of Biological Products CO., Ltd. Chengdu	2021-07-25	Sonovac Life Science Co., Ltd.			17
Female	57	2021-06-26	0.57	4.447	2021-05-13	Beijing Institute of Biological Products CO., Ltd. Chengdu	2021-06-09	Beijing Institute of Biological Products CO., Ltd. Chengdu			17
Female	44	2021-07-05	0.66	1.92	2021-05-28	Beijing Institute of Biological Products CO., Ltd. Chengdu	2021-06-18	Beijing Institute of Biological Products CO., Ltd. Chengdu			17
Male	50	2021-06-29	0.679	5.821	2021-05-19	Beijing Institute of Biological Products CO., Ltd. Chengdu	2021-06-12	Beijing Institute of Biological Products CO., Ltd. Chengdu			17
Female	45	2021-07-05	0.952	2.188	2021-05-28	Beijing Institute of Biological Products CO., Ltd. Chengdu	2021-06-18	Beijing Institute of Biological Products CO., Ltd. Chengdu			17
Female	71	2021-06-30	1.654	0.88	2021-05-20	Beijing Institute of Biological Products CO., Ltd. Chengdu	2021-06-13	Beijing Institute of Biological Products CO., Ltd. Chengdu			17
Male	44	2021-06-27	1.664	2.532	2021-05-11	Beijing Institute of Biological Products CO., Ltd. Chengdu	2021-06-10	Beijing Institute of Biological Products CO., Ltd. Chengdu			17
Female	59	2021-07-11	2.887	6.946	2021-06-02	Sonovac Life Science Co., Ltd.	2021-06-24	Sonovac Life Science Co., Ltd.			17
Male	72	2021-08-06	3.056	0.862	2021-06-29	Beijing Institute of Biological Products CO., Ltd. Chengdu	2021-07-20	Beijing Institute of Biological Products CO., Ltd. Chengdu			17
Male	31	2021-08-08	3.425	5.198	2021-06-30	Sonovac Life Science Co., Ltd.	2021-07-22	Sonovac Life Science Co., Ltd.			17
Female	70	2021-08-14	4.169	2.498	2021-06-30	Sonovac Life Science Co., Ltd.	2021-07-28	Beijing Institute of Biological Products CO., Ltd. Chengdu			17
Male	44	2021-06-30	4.432	5.78	2021-05-21	Beijing Institute of Biological Products CO., Ltd. Chengdu	2021-06-13	Beijing Institute of Biological Products CO., Ltd. Chengdu			17
Male	39	2021-06-28	4.726	6.883	2021-05-13	Beijing Institute of Biological Products CO., Ltd. Chengdu	2021-06-11	Beijing Institute of Biological Products CO., Ltd. Chengdu			17
Female	52	2021-07-02	5.392	6.894	2021-05-22	Sonovac Life Science Co., Ltd.	2021-06-15	Sonovac Life Science Co., Ltd.			17
Male	63	2021-08-10	5.684	5.845	2021-07-01	Sonovac Life Science Co., Ltd.	2021-07-24	Sonovac Life Science Co., Ltd.			17
Male	56	2021-07-07	13.99	6.39	2021-05-24	Beijing Institute of Biological Products CO., Ltd. Chengdu	2021-06-20	Beijing Institute of Biological Products CO., Ltd. Chengdu			17
Female	59	2021-07-14	0.054	2.305	2021-06-05	Beijing Institute of Biological Products CO., Ltd. Chengdu	2021-06-26	Beijing Institute of Biological Products CO., Ltd. Chengdu			18
Male	38	2021-07-13	0.08	1.002	2021-05-31	Sonovac Life Science Co., Ltd.	2021-06-25	Sonovac Life Science Co., Ltd.			18
Male	38	2021-07-15	0.121	3.782	2021-05-30	Sonovac Life Science Co., Ltd.	2021-06-27	Sonovac Life Science Co., Ltd.			18
Female	73	2021-07-14	0.127	1.68	2021-06-05	Beijing Institute of Biological Products CO., Ltd. Chengdu	2021-06-26	Sonovac Life Science Co., Ltd.			18
Female	53	2021-06-30	0.138	3.656	2021-05-20	Beijing Institute of Biological Products CO., Ltd. Chengdu	2021-06-12	Beijing Institute of Biological Products CO., Ltd. Chengdu			18
Male	49	2021-06-30	0.204	4.42	2021-05-20	Beijing Institute of Biological Products CO., Ltd. Chengdu	2021-06-12	Beijing Institute of Biological Products CO., Ltd. Chengdu			18
Female	82	2021-08-13	0.385	3.918	2021-07-04	Beijing Institute of Biological Products CO., Ltd. Chengdu	2021-07-26	Beijing Institute of Biological Products CO., Ltd. Chengdu			18
Female	20	2021-07-03	0.392	1.216	2021-05-24	Beijing Institute of Biological Products CO., Ltd. Chengdu	2021-06-15	Beijing Institute of Biological Products CO., Ltd. Chengdu			18
Male	60	2021-07-05	0.423	3.008	2021-05-27	Sonovac Life Science Co., Ltd.	2021-06-17	Sonovac Life Science Co., Ltd.			18
Male	52	2021-08-10	0.446	4.497	2021-07-01	Sonovac Life Science Co., Ltd.	2021-07-23	Sonovac Life Science Co., Ltd.			18
Male	58	2021-07-07	0.453	5.027	2021-05-27	Sonovac Life Science Co., Ltd.	2021-06-19	Sonovac Life Science Co., Ltd.			18
Male	31	2021-07-10	0.485	5.481	2021-05-30	Sonovac Life Science Co., Ltd.	2021-06-22	Beijing Institute of Biological Products CO., Ltd. Chengdu			18
Female	41	2021-07-10	0.507	4.985	2021-05-28	Beijing Institute of Biological Products CO., Ltd. Chengdu	2021-06-22	Beijing Institute of Biological Products CO., Ltd. Chengdu			18
Female	68	2021-08-14	0.539	1.923	2021-07-04	Beijing Institute of Biological Products CO., Ltd. Chengdu	2021-07-27	Beijing Institute of Biological Products CO., Ltd. Chengdu			18
Female	54	2021-06-30	0.557	5.458	2021-05-20	Beijing Institute of Biological Products CO., Ltd. Chengdu	2021-06-12	Beijing Institute of Biological Products CO., Ltd. Chengdu			18
Male	58	2021-07-15	0.674	6.236	2021-05-30	Beijing Institute of Biological Products CO., Ltd. Chengdu	2021-06-27	Beijing Institute of Biological Products CO., Ltd. Chengdu			18
Male	57	2021-07-06	0.972	2.304	2021-05-27	Sonovac Life Science Co., Ltd.	2021-06-18	Beijing Institute of Biological Products CO., Ltd. Chengdu			18
Female	34	2021-07-02	1.034	7.126	2021-05-19	Beijing Institute of Biological Products CO., Ltd. Chengdu	2021-06-14	Beijing Institute of Biological Products CO., Ltd. Chengdu			18
Male	34	2021-08-07	1.231	4.674	2021-06-29	Sonovac Life Science Co., Ltd.	2021-07-20	Sonovac Life Science Co., Ltd.			18
Female	67	2021-07-09	1.315	1.715	2021-05-31	Sonovac Life Science Co., Ltd.	2021-06-21	Sonovac Life Science Co., Ltd.			18
Male	53	2021-07-08	1.364	0.832	2021-05-24	Beijing Institute of Biological Products CO., Ltd. Chengdu	2021-06-20	Beijing Institute of Biological Products CO., Ltd. Chengdu			18
Female	32	2021-07-01	1.377	5.575	2021-05-21	Beijing Institute of Biological Products CO., Ltd. Chengdu	2021-06-13	Beijing Institute of Biological Products CO., Ltd. Chengdu			18
Female	58	2021-07-13	1.441	7.715	2021-06-02	Sonovac Life Science Co., Ltd.	2021-06-25	Sonovac Life Science Co., Ltd.			18
Male	77	2021-07-07	1.478	5.94	2021-05-27	Sonovac Life Science Co., Ltd.	2021-06-19	Sonovac Life Science Co., Ltd.			18
Male	56	2021-07-05	1.537	3.43	2021-05-25	Sonovac Life Science Co., Ltd.	2021-06-17	Beijing Institute of Biological Products CO., Ltd. Chengdu			18
Male	45	2021-07-12	1.82	2.992	2021-06-02	Sonovac Life Science Co., Ltd.	2021-06-24	Sonovac Life Science Co., Ltd.			18
Female	55	2021-07-05	2.541	4.299	2021-05-24	Beijing Institute of Biological Products CO., Ltd. Chengdu	2021-06-17	Sonovac Life Science Co., Ltd.			18
Male	63	2021-07-11	3.12	3.735	2021-06-02	Sonovac Life Science Co., Ltd.	2021-06-23	Sonovac Life Science Co., Ltd.			18
Female	56	2021-06-30	5.039	3.508	2021-05-13	Beijing Institute of Biological Products CO., Ltd. Chengdu	2021-06-12	Beijing Institute of Biological Products CO., Ltd. Chengdu			18
Female	44	2021-07-11	8.088	7.406	2021-05-31	Sonovac Life Science Co., Ltd.	2021-06-23	Sonovac Life Science Co., Ltd.			18
Male	50	2021-07-11	1.83	0.616	2021-06-23	CanSino Biologics Inc.					18
Female	68	2021-07-08	12.176	7.957	2021-05-23	Sonovac Life Science Co., Ltd.	2021-06-20	Sonovac Life Science Co., Ltd.			18
Female	47	2021-07-13	0.073	1.45	2021-05-27	Sonovac Life Science Co., Ltd.	2021-06-24	Sonovac Life Science Co., Ltd.			19
Male	46	2021-07-09	0.08	1.711	2021-05-21	Beijing Institute of Biological Products CO., Ltd. Chengdu	2021-06-20	Beijing Institute of Biological Products CO., Ltd. Chengdu			19
Female	51	2021-07-01	0.122	3.762	2021-05-19	Beijing Institute of Biological Products CO., Ltd. Chengdu	2021-06-12	Beijing Institute of Biological Products CO., Ltd. Chengdu			19
Female	45	2021-06-29	0.168	1.079	2021-05-19	Beijing Institute of Biological Products CO., Ltd. Chengdu	2021-06-10	Beijing Institute of Biological Products CO., Ltd. Chengdu			19
Female	69	2021-06-24	0.221	4.944	2021-05-04	Beijing Institute of Biological Products CO., Ltd. Beijing	2021-06-05	Beijing Institute of Biological Products CO., Ltd. Chengdu			19
Male	56	2021-07-11	0.357	2.267	2021-05-30	Sonovac Life Science Co., Ltd.	2021-06-22	Beijing Institute of Biological Products CO., Ltd. Chengdu			19
Male	48	2021-07-13	0.373	6.337	2021-05-25	Sonovac Life Science Co., Ltd.	2021-06-24	Sonovac Life Science Co., Ltd.			19
Female	56	2021-06-26	0.382	2.205	2021-05-13	Beijing Institute of Biological Products CO., Ltd. Chengdu	2021-06-07	Beijing Institute of Biological Products CO., Ltd. Chengdu			19
Female	58	2021-06-28	0.382	5.657	2021-05-14	Beijing Institute of Biological Products CO., Ltd. Chengdu	2021-06-09	Beijing Institute of Biological Products CO., Ltd. Chengdu			19
Male	51	2021-07-06	0.428	6.569	2021-05-24	Beijing Institute of Biological Products CO., Ltd. Chengdu	2021-06-17	Sonovac Life Science Co., Ltd.			19
Male	44	2021-07-04	0.477	4.199	2021-05-24	Beijing Institute of Biological Products CO., Ltd. Chengdu	2021-06-15	Beijing Institute of Biological Products CO., Ltd. Chengdu			19
Female	64	2021-08-14	0.484	3.446	2021-07-04	Sonovac Life Science Co., Ltd.	2021-07-26	Beijing Institute of Biological Products CO., Ltd. Chengdu			19
Female	51	2021-07-16	0.629	1.284	2021-06-05	Beijing Institute of Biological Products CO., Ltd. Chengdu	2021-06-27	Beijing Institute of Biological Products CO., Ltd. Chengdu			19
Female	47	2021-07-05	0.707	3.103	2021-05-24	Beijing Institute of Biological Products CO., Ltd. Chengdu	2021-06-16	Beijing Institute of Biological Products CO., Ltd. Chengdu			19
Male	66	2021-06-26	0.883	5.434	2021-05-13	Beijing Institute of Biological Products CO., Ltd. Chengdu	2021-06-07	Beijing Institute of Biological Products CO., Ltd. Chengdu			19
Male	49	2021-07-14	1.022	4.467	2021-05-28	Beijing Institute of Biological Products CO., Ltd. Chengdu	2021-06-25	Beijing Institute of Biological Products CO., Ltd. Chengdu			19
Male	26	2021-07-16	1.047	4.114	2021-06-05	Beijing Institute of Biological Products CO., Ltd. Chengdu	2021-06-27	Beijing Institute of Biological Products CO., Ltd. Chengdu			19
Female	55	2021-06-28	1.193	8.123	2021-05-13	Beijing Institute of Biological Products CO., Ltd. Chengdu	2021-06-09	Beijing Institute of Biological Products CO., Ltd. Chengdu			19
Female	26	2021-08-14	1.214	5.527	2021-07-02	Beijing Institute of Biological Products CO., Ltd. Chengdu	2021-07-26	Beijing Institute of Biological Products CO., Ltd. Chengdu			19
Female	58	2021-06-29	1.401	1.576	2021-05-20	Beijing Institute of Biological Products CO., Ltd. Chengdu	2021-06-10	Beijing Institute of Biological Products CO., Ltd. Chengdu			19
Female	46	2021-06-24	1.509	2.211	2021-05-13	Beijing Institute of Biological Products CO., Ltd. Chengdu	2021-06-05	Beijing Institute of Biological Products CO., Ltd. Chengdu			19
Male	69	2021-07-09	1.728	4.339	2021-05-27	Sonovac Life Science Co., Ltd.	2021-06-20	Sonovac Life Science Co., Ltd.			19
Male	52	2021-06-19	3.061	3.584	2021-05-04	Sonovac Life Science Co., Ltd.	2021-05-31	Sonovac Life Science Co., Ltd.			19
Female	28	2021-07-28	3.76	6.487	2021-06-10	Beijing Institute of Biological Products CO., Ltd. Chengdu	2021-07-09	Beijing Institute of Biological Products CO., Ltd. Chengdu			19
Female	57	2021-08-09	4.653	3.001	2021-06-29	Beijing Institute of Biological Products CO., Ltd. Chengdu	2021-07-21	Sonovac Life Science Co., Ltd.			19
Female	56	2021-07-05	5.509	2.922	2021-05-20	Beijing Institute of Biological Products CO., Ltd. Chengdu	2021-06-16	Beijing Institute of Biological Products CO., Ltd. Chengdu			19
Female	51	2021-08-11	7.1	5.409	2021-06-24	Beijing Institute of Biological Products CO., Ltd. Chengdu	2021-07-23	Beijing Institute of Biological Products CO., Ltd. Chengdu			19
Female	55	2021-08-12	9.051	5.912	2021-07-03	Sonovac Life Science Co., Ltd.	2021-07-24	Sonovac Life Science Co., Ltd.			19
Male	55	2021-07-06	10.504	2.609	2021-05-22	Sonovac Life Science Co., Ltd.	2021-06-17	Sonovac Life Science Co., Ltd.			19
Female	52	2021-07-06	15.265	8.343	2021-05-27	Sonovac Life Science Co., Ltd.	2021-06-17	Sonovac Life Science Co., Ltd.			19
Male	46	2021-08-10	23.418	4.406	2021-06-30	Sonovac Life Science Co., Ltd.	2021-07-22	Sonovac Life Science Co., Ltd.			19
Female	48	2021-07-15	0.073	2.767	2021-06-02	Sonovac Life Science Co., Ltd.	2021-06-25	Sonovac Life Science Co., Ltd.			20
Male	56	2021-07-06	0.101	5.394	2021-05-22	Sonovac Life Science Co., Ltd.	2021-06-16	Sonovac Life Science Co., Ltd.			20
Female	55	2021-06-25	0.102	3.462	2021-05-04	Beijing Institute of Biological Products CO., Ltd. Beijing	2021-06-05	Beijing Institute of Biological Products CO., Ltd. Chengdu			20
Male	72	2021-08-11	0.112	1.739	2021-06-29	Beijing Institute of Biological Products CO., Ltd. Chengdu	2021-07-22	Beijing Institute of Biological Products CO., Ltd. Chengdu			20
Male	22	2021-07-16	0.137	4.333	2021-06-02	Sonovac Life Science Co., Ltd.	2021-06-26	Sonovac Life Science Co., Ltd.			20
Female	29	2021-07-15	0.169	2.196	2021-06-02	Sonovac Life Science Co., Ltd.	2021-06-25	Sonovac Life Science Co., Ltd.			20
Female	55	2021-07-13	0.192	6.418	2021-05-30	Sonovac Life Science Co., Ltd.	2021-06-23	Sonovac Life Science Co., Ltd.			20
Male	51	2021-08-10	0.262	1.337	2021-06-29	Beijing Institute of Biological Products CO., Ltd. Chengdu	2021-07-21	Beijing Institute of Biological Products CO., Ltd. Chengdu			20
Male	69	2021-07-15	0.332	4.398	2021-05-22	Sonovac Life Science Co., Ltd.	2021-06-25	Sonovac Life Science Co., Ltd.			20
Female	67	2021-07-02	0.385	2.226	2021-05-20	Beijing Institute of Biological Products CO., Ltd. Chengdu	2021-06-12	Beijing Institute of Biological Products CO., Ltd. Chengdu			20
Female	38	2021-07-07	0.444	3.409	2021-05-22	Sonovac Life Science Co., Ltd.	2021-06-17	Sonovac Life Science Co., Ltd.			20
Male	56	2021-08-11	0.525	3.408	2021-07-01	Sonovac Life Science Co., Ltd.	2021-07-22	Sonovac Life Science Co., Ltd.			20
Female	49	2021-08-10	0.576	5.627	2021-06-30	Sonovac Life Science Co., Ltd.	2021-07-21	Sonovac Life Science Co., Ltd.			20
Male	25	2021-07-13	0.949	2.598	2021-06-01	Beijing Institute of Biological Products CO., Ltd. Chengdu	2021-06-23	Beijing Institute of Biological Products CO., Ltd. Chengdu			20
Female	65	2021-08-11	0.963	4.402	2021-06-30	Sonovac Life Science Co., Ltd.	2021-07-22	Sonovac Life Science Co., Ltd.			20
Female	57	2021-07-01	1.183	4.282	2021-05-19	Beijing Institute of Biological Products CO., Ltd. Chengdu	2021-06-11	Beijing Institute of Biological Products CO., Ltd. Chengdu			20
Male	71	2021-08-11	1.204	1.802	2021-07-01	Sonovac Life Science Co., Ltd.	2021-07-22	Sonovac Life Science Co., Ltd.			20
Female	43	2021-07-15	1.303	4.948	2021-05-31	Sonovac Life Science Co., Ltd.	2021-06-25	Sonovac Life Science Co., Ltd.			20
Female	20	2021-07-11	1.431	10.015	2021-05-17	Sonovac Life Science Co., Ltd.	2021-06-21	Sonovac Life Science Co., Ltd.			20
Female	53	2021-07-04	1.678	6.13	2021-05-19	Sonovac Life Science Co., Ltd.	2021-06-14	Sonovac Life Science Co., Ltd.			20
Female	65	2021-07-12	1.958	1.979	2021-05-31	Sonovac Life Science Co., Ltd.	2021-06-22	Beijing Institute of Biological Products CO., Ltd. Chengdu			20
Female	29	2021-07-01	3.671	6.834	2021-05-19	Beijing Institute of Biological Products CO., Ltd. Chengdu	2021-06-11	Beijing Institute of Biological Products CO., Ltd. Chengdu			20
Male	71	2021-07-09	4.973	2.36	2021-05-27	Sonovac Life Science Co., Ltd.	2021-06-19	Beijing Institute of Biological Products CO., Ltd. Chengdu			20
Male	68	2021-07-06	5.08	2.238	2021-05-22	Sonovac Life Science Co., Ltd.	2021-06-16	Sonovac Life Science Co., Ltd.			20
Female	49	2021-07-13	6.474	4.563	2021-05-30	Sonovac Life Science Co., Ltd.	2021-06-23	Sonovac Life Science Co., Ltd.			20
Female	45	2021-07-10	0.044	2.925	2021-05-28	Beijing Institute of Biological Products CO., Ltd. Chengdu	2021-06-19	Sonovac Life Science Co., Ltd.			21
Female	50	2021-07-14	0.066	1.484	2021-05-24	Beijing Institute of Biological Products CO., Ltd. Chengdu	2021-06-23	Beijing Institute of Biological Products CO., Ltd. Chengdu			21
Male	36	2021-07-15	0.076	2.705	2021-06-02	Sonovac Life Science Co., Ltd.	2021-06-24	Sonovac Life Science Co., Ltd.			21
Female	73	2021-07-13	0.086	4.696	2021-05-31	Sonovac Life Science Co., Ltd.	2021-06-22	Beijing Institute of Biological Products CO., Ltd. Chengdu			21
Female	28	2021-07-20	0.087	2.859	2021-06-02	Sonovac Life Science Co., Ltd.	2021-06-29	Sonovac Life Science Co., Ltd.			21
Female	71	2021-07-13	0.141	2.211	2021-05-30	Sonovac Life Science Co., Ltd.	2021-06-22	Beijing Institute of Biological Products CO., Ltd. Chengdu			21
Female	55	2021-07-04	0.191	3.662	2021-05-20	Beijing Institute of Biological Products CO., Ltd. Chengdu	2021-06-13	Beijing Institute of Biological Products CO., Ltd. Chengdu			21
Female	38	2021-07-14	0.233	6.056	2021-06-02	Sonovac Life Science Co., Ltd.	2021-06-23	Sonovac Life Science Co., Ltd.			21
Female	51	2021-06-29	0.504	1.377	2021-05-10	Beijing Institute of Biological Products CO., Ltd. Chengdu	2021-06-08	Beijing Institute of Biological Products CO., Ltd. Chengdu			21
Female	56	2021-07-06	0.584	4.758	2021-05-22	Sonovac Life Science Co., Ltd.	2021-06-15	Sonovac Life Science Co., Ltd.			21
Male	47	2021-07-10	0.66	1.802	2021-05-28	Beijing Institute of Biological Products CO., Ltd. Chengdu	2021-06-19	Sonovac Life Science Co., Ltd.			21
Female	47	2021-06-30	0.662	5.569	2021-05-10	Beijing Institute of Biological Products CO., Ltd. Chengdu	2021-06-09	Beijing Institute of Biological Products CO., Ltd. Chengdu			21
Female	46	2021-08-14	0.812	6.932	2021-06-23	Beijing Institute of Biological Products CO., Ltd. Chengdu	2021-07-24	Beijing Institute of Biological Products CO., Ltd. Chengdu			21
Male	39	2021-06-30	1.005	0.75	2021-05-19	Beijing Institute of Biological Products CO., Ltd. Chengdu	2021-06-09	Beijing Institute of Biological Products CO., Ltd. Chengdu			21
Male	57	2021-07-10	1.018	6.665	2021-05-27	Sonovac Life Science Co., Ltd.	2021-06-19	Beijing Institute of Biological Products CO., Ltd. Chengdu			21
Female	39	2021-07-13	1.095	1.451	2021-05-31	Sonovac Life Science Co., Ltd.	2021-06-22	Beijing Institute of Biological Products CO., Ltd. Chengdu			21
Female	47	2021-08-13	1.483	4.967	2021-07-01	Sonovac Life Science Co., Ltd.	2021-07-23	Sonovac Life Science Co., Ltd.			21
Female	55	2021-07-14	2.226	6.107	2021-06-02	Sonovac Life Science Co., Ltd.	2021-06-23	Sonovac Life Science Co., Ltd.			21
Male	50	2021-07-13	2.414	2.129	2021-05-28	Beijing Institute of Biological Products CO., Ltd. Chengdu	2021-06-22	Beijing Institute of Biological Products CO., Ltd. Chengdu			21
Female	28	2021-07-05	2.595	7.003	2021-05-22	Sonovac Life Science Co., Ltd.	2021-06-14	Sonovac Life Science Co., Ltd.			21
Male	50	2021-06-28	2.831	4.761	2021-05-12	Sonovac Life Science Co., Ltd.	2021-06-07	Sonovac Life Science Co., Ltd.			21
Male	65	2021-08-12	3.684	5.612	2021-06-30	Sonovac Life Science Co., Ltd.	2021-07-22	Sonovac Life Science Co., Ltd.			21
Female	71	2021-07-17	3.689	3.796	2021-06-05	Beijing Institute of Biological Products CO., Ltd. Chengdu	2021-06-26	Sonovac Life Science Co., Ltd.			21
Male	43	2021-07-16	3.689	6.857	2021-06-02	Sonovac Life Science Co., Ltd.	2021-06-25	Sonovac Life Science Co., Ltd.			21
Male	36	2021-07-01	4.419	2.463	2021-05-10	Beijing Institute of Biological Products CO., Ltd. Chengdu	2021-06-10	Beijing Institute of Biological Products CO., Ltd. Chengdu			21
Female	50	2021-08-14	9.283	4.193	2021-07-03	Sonovac Life Science Co., Ltd.	2021-07-24	Sonovac Life Science Co., Ltd.			21
Male	36	2021-07-16	10.355	3.713	2021-06-02	Sonovac Life Science Co., Ltd.	2021-06-25	Sonovac Life Science Co., Ltd.			21
Female	72	2021-07-05	30.62	3.856	2021-05-22	Sonovac Life Science Co., Ltd.	2021-06-14	Sonovac Life Science Co., Ltd.			21
Male	34	2021-06-29	0.022	1.958	2021-03-25	Beijing Institute of Biological Products CO., Ltd. Beijing	2021-06-07	Beijing Institute of Biological Products CO., Ltd. Chengdu			22
Female	63	2021-07-08	0.064	1.272	2021-05-24	Beijing Institute of Biological Products CO., Ltd. Chengdu	2021-06-16	Beijing Institute of Biological Products CO., Ltd. Chengdu			22
Male	53	2021-07-12	0.083	1.029	2021-05-28	Beijing Institute of Biological Products CO., Ltd. Chengdu	2021-06-20	Sonovac Life Science Co., Ltd.			22
Female	25	2021-07-02	0.188	6.008	2021-05-10	Beijing Institute of Biological Products CO., Ltd. Chengdu	2021-06-10	Beijing Institute of Biological Products CO., Ltd. Chengdu			22
Female	27	2021-08-12	0.361	5.781	44376	Beijing Institute of Biological Products CO., Ltd. Chengdu	44398	Sonovac Life Science Co., Ltd.			22
Male	53	2021-07-16	0.367	3.353	2021-06-02	Sonovac Life Science Co., Ltd.	2021-06-24	Sonovac Life Science Co., Ltd.			22
Female	57	2021-07-10	0.37	7.103	2021-05-27	Sonovac Life Science Co., Ltd.	2021-06-18	Beijing Institute of Biological Products CO., Ltd. Chengdu			22
Female	59	2021-07-04	0.405	2.639	2021-05-21	Beijing Institute of Biological Products CO., Ltd. Chengdu	2021-06-12	Beijing Institute of Biological Products CO., Ltd. Chengdu			22
Male	67	2021-08-11	0.47	2.659	2021-06-29	Sonovac Life Science Co., Ltd.	2021-07-20	Sonovac Life Science Co., Ltd.			22
Female	31	2021-06-30	0.639	2.31	2021-05-13	Beijing Institute of Biological Products CO., Ltd. Chengdu	2021-06-08	Beijing Institute of Biological Products CO., Ltd. Chengdu			22
Female	56	2021-08-14	0.818	4.37	2021-06-30	Sonovac Life Science Co., Ltd.	2021-07-23	Sonovac Life Science Co., Ltd.			22
Female	65	2021-07-06	0.855	1.984	2021-05-19	Beijing Institute of Biological Products CO., Ltd. Chengdu	2021-06-14	Beijing Institute of Biological Products CO., Ltd. Chengdu			22
Female	77	2021-06-29	0.896	3.083	2021-05-11	Beijing Institute of Biological Products CO., Ltd. Chengdu	2021-06-07	Beijing Institute of Biological Products CO., Ltd. Chengdu			22
Female	37	2021-08-12	0.968	6.911	2021-06-23	Beijing Institute of Biological Products CO., Ltd. Chengdu	2021-07-21	Beijing Institute of Biological Products CO., Ltd. Chengdu			22
Male	27	2021-07-15	1.079	3.423	2021-06-01	Beijing Institute of Biological Products CO., Ltd. Chengdu	2021-06-23	Beijing Institute of Biological Products CO., Ltd. Chengdu			22
Male	56	2021-07-16	1.262	1.028	2021-05-30	Sonovac Life Science Co., Ltd.	2021-06-24	Sonovac Life Science Co., Ltd.			22
Male	51	2021-07-15	1.268	5.033	2021-05-31	Sonovac Life Science Co., Ltd.	2021-06-23	Sonovac Life Science Co., Ltd.			22
Female	49	2021-08-13	1.443	1.552	2021-07-01	Sonovac Life Science Co., Ltd.	2021-07-22	Beijing Institute of Biological Products CO., Ltd. Chengdu			22
Male	68	2021-08-12	1.507	0.798	2021-06-29	Beijing Institute of Biological Products CO., Ltd. Chengdu	2021-07-21	Beijing Institute of Biological Products CO., Ltd. Chengdu			22
Female	54	2021-07-12	1.619	4.673	2021-05-23	Sonovac Life Science Co., Ltd.	2021-06-20	Beijing Institute of Biological Products CO., Ltd. Chengdu			22
Male	69	2021-08-13	1.86	3.32	2021-06-30	Sonovac Life Science Co., Ltd.	2021-07-22	Sonovac Life Science Co., Ltd.			22
Female	22	2021-06-21	2.973	3.978	2021-05-30	CanSino Biologics Inc.					22
Female	20	2021-07-11	4.816	8.099	2021-05-22	Sonovac Life Science Co., Ltd.	2021-06-19	Sonovac Life Science Co., Ltd.			22
Female	75	2021-08-14	5.748	5.24	2021-07-02	Beijing Institute of Biological Products CO., Ltd. Chengdu	2021-07-23	Sonovac Life Science Co., Ltd.			22
Female	55	2021-07-17	6.79	6.436	2021-05-31	Sonovac Life Science Co., Ltd.	2021-06-25	Sonovac Life Science Co., Ltd.			22
Female	52	2021-07-10	9.359	8.129	2021-05-22	Sonovac Life Science Co., Ltd.	2021-06-18	Beijing Institute of Biological Products CO., Ltd. Chengdu			22
Female	50	2021-07-14	0.064	4.542	2021-05-21	Beijing Institute of Biological Products CO., Ltd. Chengdu	2021-06-21	Beijing Institute of Biological Products CO., Ltd. Chengdu			23
Male	49	2021-07-03	0.076	1.206	2021-05-13	Beijing Institute of Biological Products CO., Ltd. Chengdu	2021-06-10	Beijing Institute of Biological Products CO., Ltd. Chengdu			23
Female	55	2021-07-09	0.153	3.346	2021-05-14	Beijing Institute of Biological Products CO., Ltd. Chengdu	2021-06-16	Beijing Institute of Biological Products CO., Ltd. Chengdu			23
Female	51	2021-07-20	0.198	5.769	2021-05-12	Sonovac Life Science Co., Ltd.	2021-06-27	Sonovac Life Science Co., Ltd.			23
Male	49	2021-07-03	0.257	2.597	2021-05-19	Beijing Institute of Biological Products CO., Ltd. Chengdu	2021-06-10	Beijing Institute of Biological Products CO., Ltd. Chengdu			23
Female	28	2021-07-16	0.278	1.784	2021-06-02	Sonovac Life Science Co., Ltd.	2021-06-23	Beijing Institute of Biological Products CO., Ltd. Chengdu			23
Female	48	2021-07-09	0.507	6.582	2021-05-10	Beijing Institute of Biological Products CO., Ltd. Chengdu	2021-06-16	Beijing Institute of Biological Products CO., Ltd. Chengdu			23
Female	74	2021-07-18	0.523	7.494	2021-05-30	Sonovac Life Science Co., Ltd.	2021-06-25	Sonovac Life Science Co., Ltd.			23
Female	51	2021-07-06	0.904	4.673	2021-05-22	Sonovac Life Science Co., Ltd.	2021-06-13	Beijing Institute of Biological Products CO., Ltd. Chengdu			23
Female	56	2021-08-13	0.935	4.753	2021-06-30	Beijing Institute of Biological Products CO., Ltd. Chengdu	2021-07-21	Beijing Institute of Biological Products CO., Ltd. Chengdu			23
Male	32	2021-07-23	1.095	5.968	2021-06-05	Sonovac Life Science Co., Ltd.	2021-06-30	Sonovac Life Science Co., Ltd.			23
Female	33	2021-07-05	1.222	3.272	2021-05-20	Beijing Institute of Biological Products CO., Ltd. Chengdu	2021-06-12	Beijing Institute of Biological Products CO., Ltd. Chengdu			23
Male	51	2021-07-16	1.223	5.082	2021-05-31	Sonovac Life Science Co., Ltd.	2021-06-23	Sonovac Life Science Co., Ltd.			23
Male	56	2021-07-03	1.239	0.627	2021-05-13	Beijing Institute of Biological Products CO., Ltd. Chengdu	2021-06-10	Beijing Institute of Biological Products CO., Ltd. Chengdu			23
Male	82	2021-07-24	2.546	1.938	2021-05-22	Sonovac Life Science Co., Ltd.	2021-07-01	Sonovac Life Science Co., Ltd.			23
Male	49	2021-07-17	2.587	4.947	2021-06-02	Sonovac Life Science Co., Ltd.	2021-06-24	Sonovac Life Science Co., Ltd.			23
Female	50	2021-07-10	2.948	8.378	2021-05-22	Sonovac Life Science Co., Ltd.	2021-06-17	Sonovac Life Science Co., Ltd.			23
Male	47	2021-07-20	3.148	7.426	2021-06-05	Beijing Institute of Biological Products CO., Ltd. Chengdu	2021-06-27	Sonovac Life Science Co., Ltd.			23
Male	57	2021-07-07	3.331	6.74	2021-05-22	Sonovac Life Science Co., Ltd.	2021-06-14	Sonovac Life Science Co., Ltd.			23
Female	51	2021-07-12	7.075	8.317	2021-05-22	Sonovac Life Science Co., Ltd.	2021-06-19	Sonovac Life Science Co., Ltd.			23
Female	64	2021-07-03	7.191	8.138	2021-05-19	Beijing Institute of Biological Products CO., Ltd. Chengdu	2021-06-10	Beijing Institute of Biological Products CO., Ltd. Chengdu			23
Female	50	2021-07-16	0.051	1.152	2021-05-28	Beijing Institute of Biological Products CO., Ltd. Chengdu	2021-06-22	Beijing Institute of Biological Products CO., Ltd. Chengdu			24
Female	56	2021-07-16	0.06	1.895	2021-05-24	Beijing Institute of Biological Products CO., Ltd. Chengdu	2021-06-22	Beijing Institute of Biological Products CO., Ltd. Chengdu			24
Female	65	2021-07-17	0.099	3.222	2021-05-30	Sonovac Life Science Co., Ltd.	2021-06-23	Sonovac Life Science Co., Ltd.			24
Female	71	2021-07-06	0.202	2.416	2021-05-19	Beijing Institute of Biological Products CO., Ltd. Chengdu	2021-06-12	Beijing Institute of Biological Products CO., Ltd. Chengdu			24
Female	49	2021-07-16	0.322	3.042	2021-05-30	Sonovac Life Science Co., Ltd.	2021-06-22	Beijing Institute of Biological Products CO., Ltd. Chengdu			24
Female	47	2021-07-07	0.386	1.412	2021-05-10	Sonovac Life Science Co., Ltd.	2021-06-13	Beijing Institute of Biological Products CO., Ltd. Chengdu			24
Female	63	2021-07-03	0.395	1.272	2021-05-19	Beijing Institute of Biological Products CO., Ltd. Chengdu	2021-06-09	Beijing Institute of Biological Products CO., Ltd. Chengdu			24
Male	52	2021-07-08	0.674	1.546	2021-05-14	Beijing Institute of Biological Products CO., Ltd. Chengdu	2021-06-14	Sonovac Life Science Co., Ltd.			24
Female	51	2021-07-14	0.693	5.969	2021-05-13	Beijing Institute of Biological Products CO., Ltd. Chengdu	2021-06-20	Sonovac Life Science Co., Ltd.			24
Male	48	2021-07-01	0.698	3.156	2021-05-10	Beijing Institute of Biological Products CO., Ltd. Chengdu	2021-06-07	Beijing Institute of Biological Products CO., Ltd. Chengdu			24
Male	28	2021-07-20	0.72	3.18	2021-05-27	Sonovac Life Science Co., Ltd.	2021-06-26	Sonovac Life Science Co., Ltd.			24
Female	53	2021-07-11	0.897	7.843	2021-05-22	Sonovac Life Science Co., Ltd.	2021-06-17	Sonovac Life Science Co., Ltd.			24
Male	53	2021-07-19	0.946	3.011	2021-05-31	Sonovac Life Science Co., Ltd.	2021-06-25	Sonovac Life Science Co., Ltd.			24
Male	53	2021-07-12	1.213	2.352	2021-05-27	Sonovac Life Science Co., Ltd.	2021-06-18	Sonovac Life Science Co., Ltd.			24
Female	56	2021-07-02	1.483	5.091	2021-05-09	Beijing Institute of Biological Products CO., Ltd. Chengdu	2021-06-08	Beijing Institute of Biological Products CO., Ltd. Chengdu			24
Male	52	2021-07-04	1.687	1.51	2021-05-11	Beijing Institute of Biological Products CO., Ltd. Chengdu	2021-06-10	Beijing Institute of Biological Products CO., Ltd. Chengdu			24
Male	47	2021-07-01	1.756	5.195	2021-05-12	Sonovac Life Science Co., Ltd.	2021-06-07	Sonovac Life Science Co., Ltd.			24
Male	58	2021-08-14	2.146	4.939	2021-06-29	Beijing Institute of Biological Products CO., Ltd. Chengdu	2021-07-21	Sonovac Life Science Co., Ltd.			24
Female	43	2021-07-13	3.184	3.724	2021-05-27	Sonovac Life Science Co., Ltd.	2021-06-19	Sonovac Life Science Co., Ltd.			24
Male	48	2021-07-17	4.277	5.688	2021-05-31	Sonovac Life Science Co., Ltd.	2021-06-23	Sonovac Life Science Co., Ltd.			24
Female	34	2021-07-12	8.57	1.784	2021-05-27	Sonovac Life Science Co., Ltd.	2021-06-18	Beijing Institute of Biological Products CO., Ltd. Chengdu			24
Female	48	2021-07-17	31.667	4.12	2021-05-27	Sonovac Life Science Co., Ltd.	2021-06-23	Sonovac Life Science Co., Ltd.			24
Female	51	2021-07-06	0.043	1.418	2021-05-20	Beijing Institute of Biological Products CO., Ltd. Chengdu	2021-06-11	Beijing Institute of Biological Products CO., Ltd. Chengdu			25
Female	26	2021-07-11	0.057	3.324	2021-05-18	Beijing Institute of Biological Products CO., Ltd. Chengdu	2021-06-16	Beijing Institute of Biological Products CO., Ltd. Chengdu			25
Female	51	2021-07-18	0.156	2.41	2021-06-02	Sonovac Life Science Co., Ltd.	2021-06-23	Sonovac Life Science Co., Ltd.			25
Female	54	2021-07-02	0.181	5.915	2021-05-14	Beijing Institute of Biological Products CO., Ltd. Chengdu	2021-06-07	Beijing Institute of Biological Products CO., Ltd. Chengdu			25
Female	66	2021-07-14	0.182	1.625	2021-05-28	Beijing Institute of Biological Products CO., Ltd. Chengdu	2021-06-19	Beijing Institute of Biological Products CO., Ltd. Chengdu			25
Female	49	2021-07-18	0.182	5.188	2021-05-31	Sonovac Life Science Co., Ltd.	2021-06-23	Sonovac Life Science Co., Ltd.			25
Male	41	2021-07-05	0.202	1.902	2021-05-12	Beijing Institute of Biological Products CO., Ltd. Chengdu	2021-06-10	Beijing Institute of Biological Products CO., Ltd. Chengdu			25
Male	38	2021-07-09	0.335	1.99	2021-05-21	Beijing Institute of Biological Products CO., Ltd. Chengdu	2021-06-14	Beijing Institute of Biological Products CO., Ltd. Chengdu			25
Female	78	2021-08-13	0.396	3.095	2021-05-23	Anhui Zhifei Biologics Co., Ltd.	2021-06-21	Anhui Zhifei Biologics Co., Ltd.	2021-07-19	Anhui Zhifei Biologics Co., Ltd.	25
Female	41	2021-07-21	0.824	3.6	2021-06-05	Beijing Institute of Biological Products CO., Ltd. Chengdu	2021-06-26	Beijing Institute of Biological Products CO., Ltd. Chengdu			25
Male	75	2021-07-05	0.859	1.182	2021-05-19	Beijing Institute of Biological Products CO., Ltd. Chengdu	2021-06-10	Beijing Institute of Biological Products CO., Ltd. Chengdu			25
Female	47	2021-08-13	0.944	3.439	2021-05-17	Anhui Zhifei Biologics Co., Ltd.	2021-06-15	Anhui Zhifei Biologics Co., Ltd.	2021-07-19	Anhui Zhifei Biologics Co., Ltd.	25
Female	45	2021-07-17	1.099	1.488	2021-06-01	Beijing Institute of Biological Products CO., Ltd. Chengdu	2021-06-22	Beijing Institute of Biological Products CO., Ltd. Chengdu			25
Male	69	2021-07-18	1.188	4.298	2021-06-23	CanSino Biologics Inc.					25
Female	49	2021-07-08	1.76	0.439	2021-05-19	Beijing Institute of Biological Products CO., Ltd. Chengdu	2021-06-13	Beijing Institute of Biological Products CO., Ltd. Chengdu			25
Male	33	2021-07-14	1.811	5.056	2021-05-24	Beijing Institute of Biological Products CO., Ltd. Chengdu	2021-06-19	Beijing Institute of Biological Products CO., Ltd. Chengdu			25
Female	45	2021-07-14	1.881	2.68	2021-05-28	Beijing Institute of Biological Products CO., Ltd. Chengdu	2021-06-19	Sonovac Life Science Co., Ltd.			25
Male	66	2021-07-10	3.127	1.935	2021-05-22	Sonovac Life Science Co., Ltd.	2021-06-15	Sonovac Life Science Co., Ltd.			25
Male	55	2021-07-19	3.865	7.415	2021-05-27	Sonovac Life Science Co., Ltd.	2021-06-24	Sonovac Life Science Co., Ltd.			25
Female	58	2021-07-05	4.581	2.717	2021-05-20	Beijing Institute of Biological Products CO., Ltd. Chengdu	2021-06-10	Beijing Institute of Biological Products CO., Ltd. Chengdu			25
Male	65	2021-07-08	0.035	1.369	2021-05-21	Beijing Institute of Biological Products CO., Ltd. Chengdu	2021-06-12	Beijing Institute of Biological Products CO., Ltd. Chengdu			26
Female	42	2021-07-10	0.041	2.236	2021-05-14	Beijing Institute of Biological Products CO., Ltd. Chengdu	2021-06-14	Sonovac Life Science Co., Ltd.			26
Male	69	2021-07-08	0.048	1.914	2021-05-19	Beijing Institute of Biological Products CO., Ltd. Chengdu	2021-06-12	Beijing Institute of Biological Products CO., Ltd. Chengdu			26
Female	28	2021-07-26	0.058	6.418	2021-03-17	Beijing Institute of Biological Products CO., Ltd. Beijing	2021-06-30	Beijing Institute of Biological Products CO., Ltd. Chengdu			26
Female	29	2021-07-14	0.086	2.871	2021-05-28	Beijing Institute of Biological Products CO., Ltd. Chengdu	2021-06-18	Beijing Institute of Biological Products CO., Ltd. Chengdu			26
Male	52	2021-07-07	0.099	3.04	2021-05-19	Beijing Institute of Biological Products CO., Ltd. Chengdu	2021-06-11	Beijing Institute of Biological Products CO., Ltd. Chengdu			26
Female	34	2021-07-12	0.115	5.607	2021-05-22	Sonovac Life Science Co., Ltd.	2021-06-16	Sonovac Life Science Co., Ltd.			26
Male	36	2021-07-10	0.214	2.322	2021-05-21	Beijing Institute of Biological Products CO., Ltd. Chengdu	2021-06-14	Beijing Institute of Biological Products CO., Ltd. Chengdu			26
Female	51	2021-07-13	0.227	6.199	2021-05-27	Sonovac Life Science Co., Ltd.	2021-06-17	Sonovac Life Science Co., Ltd.			26
Female	50	2021-07-13	0.233	5.507	2021-05-22	Sonovac Life Science Co., Ltd.	2021-06-17	Sonovac Life Science Co., Ltd.			26
Male	63	2021-07-12	0.252	3.465	2021-05-22	Sonovac Life Science Co., Ltd.	2021-06-16	Beijing Institute of Biological Products CO., Ltd. Chengdu			26
Male	50	2021-07-23	0.268	2.342	2021-05-30	Sonovac Life Science Co., Ltd.	2021-06-27	Sonovac Life Science Co., Ltd.			26
Female	51	2021-07-08	0.281	3.847	2021-05-19	Beijing Institute of Biological Products CO., Ltd. Chengdu	2021-06-12	Beijing Institute of Biological Products CO., Ltd. Chengdu			26
Female	48	2021-07-05	0.385	8.416	2021-05-05	Sonovac Life Science Co., Ltd.	2021-06-09	Sonovac Life Science Co., Ltd.			26
Female	46	2021-07-20	0.501	6.003	2021-06-02	Sonovac Life Science Co., Ltd.	2021-06-24	Sonovac Life Science Co., Ltd.			26
Female	71	2021-07-19	0.569	7.803	2021-05-31	Sonovac Life Science Co., Ltd.	2021-06-23	Sonovac Life Science Co., Ltd.			26
Male	29	2021-07-19	0.626	4.04	2021-05-30	Sonovac Life Science Co., Ltd.	2021-06-23	Sonovac Life Science Co., Ltd.			26
Female	58	2021-07-13	0.76	8.854	2021-05-13	Beijing Institute of Biological Products CO., Ltd. Chengdu	2021-06-17	Sonovac Life Science Co., Ltd.			26
Male	27	2021-07-13	0.993	5.22	2021-05-24	Beijing Institute of Biological Products CO., Ltd. Chengdu	2021-06-17	Beijing Institute of Biological Products CO., Ltd. Chengdu			26
Female	47	2021-07-09	1.016	4.1	2021-05-22	Sonovac Life Science Co., Ltd.	2021-06-13	Beijing Institute of Biological Products CO., Ltd. Chengdu			26
Female	30	2021-07-06	1.587	0.793	2021-05-19	Beijing Institute of Biological Products CO., Ltd. Chengdu	2021-06-10	Beijing Institute of Biological Products CO., Ltd. Chengdu			26
Male	23	2021-07-05	1.619	6.041	2021-04-30	Beijing Institute of Biological Products CO., Ltd. Chengdu	2021-06-09	Beijing Institute of Biological Products CO., Ltd. Chengdu			26
Female	56	2021-07-05	1.916	2.36	2021-05-13	Beijing Institute of Biological Products CO., Ltd. Chengdu	2021-06-09	Beijing Institute of Biological Products CO., Ltd. Chengdu			26
Female	22	2021-07-10	2.07	5.088	2021-05-18	Sonovac Life Science Co., Ltd.	2021-06-14	Sonovac Life Science Co., Ltd.			26
Male	51	2021-07-20	6.532	4.714	2021-05-13	Beijing Institute of Biological Products CO., Ltd. Chengdu	2021-06-24	Sonovac Life Science Co., Ltd.			26
Male	52	2021-07-19	13.109	2.152	2021-05-30	Sonovac Life Science Co., Ltd.	2021-06-23	Sonovac Life Science Co., Ltd.			26
Female	40	2021-07-08	0.025	1.046	2021-05-20	Beijing Institute of Biological Products CO., Ltd. Chengdu	2021-06-11	Beijing Institute of Biological Products CO., Ltd. Chengdu			27
Male	50	2021-07-07	0.051	1.488	2021-05-14	Beijing Institute of Biological Products CO., Ltd. Chengdu	2021-06-10	Beijing Institute of Biological Products CO., Ltd. Chengdu			27
Female	44	2021-07-06	0.057	3.809	2021-05-13	Beijing Institute of Biological Products CO., Ltd. Chengdu	2021-06-09	Beijing Institute of Biological Products CO., Ltd. Chengdu			27
Male	71	2021-08-11	0.109	5.314	2021-05-17	Anhui Zhifei Biologics Co., Ltd.	2021-06-15	Anhui Zhifei Biologics Co., Ltd.	2021-07-15	Anhui Zhifei Biologics Co., Ltd.	27
Female	67	2021-07-11	0.124	2.261	2021-05-24	Beijing Institute of Biological Products CO., Ltd. Chengdu	2021-06-14	Sonovac Life Science Co., Ltd.			27
Female	49	2021-07-20	0.128	2.222	2021-05-31	Sonovac Life Science Co., Ltd.	2021-06-23	Sonovac Life Science Co., Ltd.			27
Male	37	2021-07-28	0.153	1.552	2021-03-23	Beijing Institute of Biological Products CO., Ltd. Beijing	2021-07-01	Beijing Institute of Biological Products CO., Ltd. Chengdu			27
Female	50	2021-07-08	0.204	1.839	2021-05-20	Beijing Institute of Biological Products CO., Ltd. Chengdu	2021-06-11	Beijing Institute of Biological Products CO., Ltd. Chengdu			27
Male	55	2021-07-20	0.286	3.753	2021-05-31	Sonovac Life Science Co., Ltd.	2021-06-23	Sonovac Life Science Co., Ltd.			27
Female	55	2021-07-11	0.373	3.39	2021-05-24	Beijing Institute of Biological Products CO., Ltd. Chengdu	2021-06-14	Beijing Institute of Biological Products CO., Ltd. Chengdu			27
Female	51	2021-07-12	0.434	5.857	2021-05-19	Beijing Institute of Biological Products CO., Ltd. Chengdu	2021-06-15	Beijing Institute of Biological Products CO., Ltd. Chengdu			27
Female	46	2021-07-27	0.506	3.841	2021-06-02	Sonovac Life Science Co., Ltd.	2021-06-30	Sonovac Life Science Co., Ltd.			27
Male	51	2021-07-20	0.595	2.521	2021-05-30	Sonovac Life Science Co., Ltd.	2021-06-23	Sonovac Life Science Co., Ltd.			27
Female	68	2021-07-19	0.599	2.933	2021-05-28	Beijing Institute of Biological Products CO., Ltd. Chengdu	2021-06-22	Beijing Institute of Biological Products CO., Ltd. Chengdu			27
Male	57	2021-07-20	0.838	2.255	2021-05-28	Beijing Institute of Biological Products CO., Ltd. Chengdu	2021-06-23	Beijing Institute of Biological Products CO., Ltd. Chengdu			27
Male	34	2021-07-20	0.971	5.957	2021-05-30	Sonovac Life Science Co., Ltd.	2021-06-23	Beijing Institute of Biological Products CO., Ltd. Chengdu			27
Male	60	2021-07-09	1.23	1.484	2021-05-20	Beijing Institute of Biological Products CO., Ltd. Chengdu	2021-06-12	Beijing Institute of Biological Products CO., Ltd. Chengdu			27
Male	45	2021-07-21	1.632	4.435	2021-06-02	Sonovac Life Science Co., Ltd.	2021-06-24	Sonovac Life Science Co., Ltd.			27
Female	53	2021-07-11	2.137	9.293	2021-05-24	Beijing Institute of Biological Products CO., Ltd. Chengdu	2021-06-14	Sonovac Life Science Co., Ltd.			27
Male	37	2021-07-21	2.178	6.001	2021-06-02	Sonovac Life Science Co., Ltd.	2021-06-24	Sonovac Life Science Co., Ltd.			27
Female	50	2021-07-10	3.315	0.601	2021-05-19	Beijing Institute of Biological Products CO., Ltd. Chengdu	2021-06-13	Beijing Institute of Biological Products CO., Ltd. Chengdu			27
Male	23	2021-07-09	8.794	6.338	2021-05-19	Beijing Institute of Biological Products CO., Ltd. Chengdu	2021-06-12	Beijing Institute of Biological Products CO., Ltd. Chengdu			27
Female	76	2021-07-15	0.041	1.39	2021-05-21	Beijing Institute of Biological Products CO., Ltd. Chengdu	2021-06-17	Beijing Institute of Biological Products CO., Ltd. Chengdu			28
Female	58	2021-07-12	0.064	2.036	2021-05-22	Sonovac Life Science Co., Ltd.	2021-06-14	Sonovac Life Science Co., Ltd.			28
Female	26	2021-07-06	0.066	1.378	2021-05-11	Beijing Institute of Biological Products CO., Ltd. Chengdu	2021-06-08	Beijing Institute of Biological Products CO., Ltd. Chengdu			28
Female	58	2021-07-10	0.086	5.38	2021-05-19	Beijing Institute of Biological Products CO., Ltd. Chengdu	2021-06-12	Beijing Institute of Biological Products CO., Ltd. Chengdu			28
Female	56	2021-07-23	0.204	3.532	2021-05-31	Sonovac Life Science Co., Ltd.	2021-06-25	Beijing Institute of Biological Products CO., Ltd. Chengdu			28
Male	57	2021-07-11	0.214	1.191	2021-05-21	Beijing Institute of Biological Products CO., Ltd. Chengdu	2021-06-13	Beijing Institute of Biological Products CO., Ltd. Chengdu			28
Female	46	2021-07-23	0.227	2.4	2021-05-31	Sonovac Life Science Co., Ltd.	2021-06-25	Sonovac Life Science Co., Ltd.			28
Male	46	2021-07-17	0.29	4.094	2021-05-28	Beijing Institute of Biological Products CO., Ltd. Chengdu	2021-06-19	Sonovac Life Science Co., Ltd.			28
Male	48	2021-07-25	0.382	7.192	2021-05-30	Beijing Institute of Biological Products CO., Ltd. Chengdu	2021-06-27	Sonovac Life Science Co., Ltd.			28
Male	48	2021-07-07	0.447	3.887	2021-05-13	Beijing Institute of Biological Products CO., Ltd. Chengdu	2021-06-09	Beijing Institute of Biological Products CO., Ltd. Chengdu			28
Female	46	2021-07-20	0.454	1.278	2021-06-01	Beijing Institute of Biological Products CO., Ltd. Chengdu	2021-06-22	Beijing Institute of Biological Products CO., Ltd. Chengdu			28
Male	33	2021-07-04	0.454	4.924	2021-05-14	Beijing Institute of Biological Products CO., Ltd. Chengdu	2021-06-06	Beijing Institute of Biological Products CO., Ltd. Chengdu			28
Female	59	2021-07-21	0.536	3.024	2021-06-02	Sonovac Life Science Co., Ltd.	2021-06-23	Beijing Institute of Biological Products CO., Ltd. Chengdu			28
Female	58	2021-07-10	1.545	3.835	2021-05-20	Sonovac Life Science Co., Ltd.	2021-06-12	Beijing Institute of Biological Products CO., Ltd. Chengdu			28
Male	51	2021-07-21	4.599	5.454	2021-06-02	Sonovac Life Science Co., Ltd.	2021-06-23	Sonovac Life Science Co., Ltd.			28
Female	32	2021-07-17	0.029	1.32	2021-05-24	Beijing Institute of Biological Products CO., Ltd. Chengdu	2021-06-18	Beijing Institute of Biological Products CO., Ltd. Chengdu			29
Female	44	2021-07-29	0.051	1.252	2021-05-24	Beijing Institute of Biological Products CO., Ltd. Chengdu	2021-06-30	Beijing Institute of Biological Products CO., Ltd. Chengdu			29
Male	32	2021-07-08	0.169	1.201	2021-05-13	Beijing Institute of Biological Products CO., Ltd. Chengdu	2021-06-09	Beijing Institute of Biological Products CO., Ltd. Chengdu			29
Female	54	2021-07-14	0.194	2.225	2021-05-12	Sonovac Life Science Co., Ltd.	2021-06-15	Sonovac Life Science Co., Ltd.			29
Female	51	2021-07-10	0.287	1.486	2021-05-21	Beijing Institute of Biological Products CO., Ltd. Chengdu	2021-06-11	Beijing Institute of Biological Products CO., Ltd. Chengdu			29
Female	23	2021-07-10	0.297	4.217	2021-05-09	Sonovac Life Science Co., Ltd.	2021-06-11	Sonovac Life Science Co., Ltd.			29
Female	65	2021-07-11	0.354	3.908	2021-05-19	Beijing Institute of Biological Products CO., Ltd. Chengdu	2021-06-12	Beijing Institute of Biological Products CO., Ltd. Chengdu			29
Male	64	2021-08-13	0.396	8.005	2021-05-17	Anhui Zhifei Biologics Co., Ltd.	2021-06-15	Anhui Zhifei Biologics Co., Ltd.	2021-07-15	Anhui Zhifei Biologics Co., Ltd.	29
Male	51	2021-07-17	0.613	2.835	2021-05-27	Sonovac Life Science Co., Ltd.	2021-06-18	Beijing Institute of Biological Products CO., Ltd. Chengdu			29
Male	41	2021-07-06	1.026	2.33	2021-05-11	Beijing Institute of Biological Products CO., Ltd. Chengdu	2021-06-07	Beijing Institute of Biological Products CO., Ltd. Chengdu			29
Male	54	2021-07-23	1.035	3.99	2021-05-31	Sonovac Life Science Co., Ltd.	2021-06-24	Sonovac Life Science Co., Ltd.			29
Male	30	2021-07-18	1.517	5.642	2021-05-22	Sonovac Life Science Co., Ltd.	2021-06-19	Sonovac Life Science Co., Ltd.			29
Female	52	2021-07-13	4.839	6.141	2021-05-22	Sonovac Life Science Co., Ltd.	2021-06-14	Sonovac Life Science Co., Ltd.			29
Female	35	2021-07-20	0.029	1.148	2021-05-19	Beijing Institute of Biological Products CO., Ltd. Chengdu	2021-06-20	Beijing Institute of Biological Products CO., Ltd. Chengdu			30
Female	23	2021-07-18	0.048	1.943	2021-05-13	Sonovac Life Science Co., Ltd.	2021-06-18	Beijing Institute of Biological Products CO., Ltd. Chengdu			30
Female	56	2021-07-25	0.159	6.512	2021-06-02	Sonovac Life Science Co., Ltd.	2021-06-25	Sonovac Life Science Co., Ltd.			30
Male	33	2021-07-20	0.208	4.965	2021-05-27	Sonovac Life Science Co., Ltd.	2021-06-20	Sonovac Life Science Co., Ltd.			30
Female	58	2021-08-10	0.225	5.032	2021-06-02	Sonovac Life Science Co., Ltd.	2021-07-11	Beijing Institute of Biological Products CO., Ltd. Chengdu			30
Female	63	2021-07-19	0.235	6.711	2021-05-28	Beijing Institute of Biological Products CO., Ltd. Chengdu	2021-06-19	Beijing Institute of Biological Products CO., Ltd. Chengdu			30
Male	19	2021-07-14	0.259	1.896	2021-05-10	Beijing Institute of Biological Products CO., Ltd. Chengdu	2021-06-14	Beijing Institute of Biological Products CO., Ltd. Chengdu			30
Female	50	2021-07-14	0.312	5.477	2021-05-13	Beijing Institute of Biological Products CO., Ltd. Chengdu	2021-06-14	Sonovac Life Science Co., Ltd.			30
Female	72	2021-07-16	0.683	3.658	2021-05-24	Beijing Institute of Biological Products CO., Ltd. Chengdu	2021-06-16	Beijing Institute of Biological Products CO., Ltd. Chengdu			30
Female	55	2021-07-08	0.725	5.856	2021-05-10	Beijing Institute of Biological Products CO., Ltd. Chengdu	2021-06-08	Beijing Institute of Biological Products CO., Ltd. Chengdu			30
Female	47	2021-07-14	0.737	5.607	2021-05-22	Sonovac Life Science Co., Ltd.	2021-06-14	Sonovac Life Science Co., Ltd.			30
Male	48	2021-07-13	0.913	6.503	2021-05-11	Sonovac Life Science Co., Ltd.	2021-06-13	Beijing Institute of Biological Products CO., Ltd. Chengdu			30
Male	54	2021-08-12	0.979	7.542	2021-05-17	Anhui Zhifei Biologics Co., Ltd.	2021-06-15	Anhui Zhifei Biologics Co., Ltd.	2021-07-13	Anhui Zhifei Biologics Co., Ltd.	30
Female	56	2021-07-23	1.859	5.638	2021-06-02	Sonovac Life Science Co., Ltd.	2021-06-23	Sonovac Life Science Co., Ltd.			30
Male	35	2021-07-23	2.181	6.427	2021-05-30	Sonovac Life Science Co., Ltd.	2021-06-23	Sonovac Life Science Co., Ltd.			30
Male	58	2021-07-15	2.223	3.866	2021-05-11	Beijing Institute of Biological Products CO., Ltd. Chengdu	2021-06-15	Sonovac Life Science Co., Ltd.			30
Female	76	2021-07-23	2.941	4.048	2021-05-30	Sonovac Life Science Co., Ltd.	2021-06-23	Sonovac Life Science Co., Ltd.			30
Male	68	2021-07-24	0.064	2.985	2021-06-23	CanSino Biologics Inc.					31
Male	47	2021-07-20	0.094	2.898	2021-05-28	Beijing Institute of Biological Products CO., Ltd. Chengdu	2021-06-19	Beijing Institute of Biological Products CO., Ltd. Chengdu			31
Male	53	2021-07-25	0.169	1.775	2021-06-02	Sonovac Life Science Co., Ltd.	2021-06-24	Sonovac Life Science Co., Ltd.			31
Female	58	2021-07-20	0.195	2.29	2021-05-22	Sonovac Life Science Co., Ltd.	2021-06-19	Beijing Institute of Biological Products CO., Ltd. Chengdu			31
Male	47	2021-07-13	0.204	2.857	2021-05-21	Beijing Institute of Biological Products CO., Ltd. Chengdu	2021-06-12	Beijing Institute of Biological Products CO., Ltd. Chengdu			31
Female	54	2021-07-13	0.214	3.519	2021-05-21	Sonovac Life Science Co., Ltd.	2021-06-12	Beijing Institute of Biological Products CO., Ltd. Chengdu			31
Male	22	2021-08-11	0.385	3.41	2021-03-17	Beijing Institute of Biological Products CO., Ltd. Chengdu	2021-07-11	Beijing Institute of Biological Products CO., Ltd. Chengdu			31
Female	41	2021-07-08	0.396	5.909	2021-05-13	Sonovac Life Science Co., Ltd.	2021-06-07	Sonovac Life Science Co., Ltd.			31
Female	53	2021-07-11	0.418	2.446	2021-05-19	Beijing Institute of Biological Products CO., Ltd. Chengdu	2021-06-10	Beijing Institute of Biological Products CO., Ltd. Chengdu			31
Male	22	2021-07-24	0.418	4.569	2021-05-23	Sonovac Life Science Co., Ltd.	2021-06-23	Sonovac Life Science Co., Ltd.			31
Male	48	2021-07-31	0.46	2.482	2021-06-05	Beijing Institute of Biological Products CO., Ltd. Chengdu	2021-06-30	Beijing Institute of Biological Products CO., Ltd. Chengdu			31
Female	26	2021-07-18	0.635	2.005	2021-05-24	Beijing Institute of Biological Products CO., Ltd. Chengdu	2021-06-17	Sonovac Life Science Co., Ltd.			31
Female	43	2021-07-16	0.817	2.545	2021-05-22	Sonovac Life Science Co., Ltd.	2021-06-15	Sonovac Life Science Co., Ltd.			31
Female	37	2021-07-09	1.099	2.007	2021-05-10	Beijing Institute of Biological Products CO., Ltd. Chengdu	2021-06-08	Beijing Institute of Biological Products CO., Ltd. Chengdu			31
Male	77	2021-07-18	1.252	5.282	2021-05-27	Sonovac Life Science Co., Ltd.	2021-06-17	Sonovac Life Science Co., Ltd.			31
Female	55	2021-07-21	3.226	4.245	2021-05-28	Beijing Institute of Biological Products CO., Ltd. Chengdu	2021-06-20	Sonovac Life Science Co., Ltd.			31
Male	36	2021-06-20	0.022	1.078	2021-03-16	Beijing Institute of Biological Products CO., Ltd. Beijing	2021-05-19	Beijing Institute of Biological Products CO., Ltd. Chengdu			32
Female	72	2021-07-21	0.06	1.409	2021-05-20	Beijing Institute of Biological Products CO., Ltd. Chengdu	2021-06-19	Beijing Institute of Biological Products CO., Ltd. Chengdu			32
Female	35	2021-07-19	0.074	5.636	2021-05-22	Sonovac Life Science Co., Ltd.	2021-06-17	Sonovac Life Science Co., Ltd.			32
Female	52	2021-07-26	0.124	4.265	2021-05-28	Beijing Institute of Biological Products CO., Ltd. Chengdu	2021-06-24	Sonovac Life Science Co., Ltd.			32
Male	50	2021-07-21	0.127	5.179	2021-05-24	Beijing Institute of Biological Products CO., Ltd. Chengdu	2021-06-19	Sonovac Life Science Co., Ltd.			32
Female	20	2021-07-20	0.181	6.828	2021-05-27	Sonovac Life Science Co., Ltd.	2021-06-18	Beijing Institute of Biological Products CO., Ltd. Chengdu			32
Female	59	2021-07-28	0.184	1.59	2021-06-05	Beijing Institute of Biological Products CO., Ltd. Chengdu	2021-06-26	Beijing Institute of Biological Products CO., Ltd. Chengdu			32
Female	71	2021-07-19	0.185	4.993	2021-05-20	Beijing Institute of Biological Products CO., Ltd. Chengdu	2021-06-17	Beijing Institute of Biological Products CO., Ltd. Chengdu			32
Male	46	2021-07-24	0.192	3.208	2021-06-01	Sonovac Life Science Co., Ltd.	2021-06-22	Beijing Institute of Biological Products CO., Ltd. Chengdu			32
Female	68	2021-07-14	0.194	2.168	2021-05-19	Beijing Institute of Biological Products CO., Ltd. Chengdu	2021-06-12	Beijing Institute of Biological Products CO., Ltd. Chengdu			32
Female	46	2021-07-14	0.242	3.707	2021-05-20	Beijing Institute of Biological Products CO., Ltd. Chengdu	2021-06-12	Beijing Institute of Biological Products CO., Ltd. Chengdu			32
Female	42	2021-08-02	0.331	1.025	2021-06-05	Beijing Institute of Biological Products CO., Ltd. Chengdu	2021-07-01	Beijing Institute of Biological Products CO., Ltd. Chengdu			32
Female	59	2021-07-20	0.464	1.298	2021-05-24	Beijing Institute of Biological Products CO., Ltd. Chengdu	2021-06-18	Beijing Institute of Biological Products CO., Ltd. Chengdu			32
Female	31	2021-07-25	0.466	4.734	2021-05-31	Sonovac Life Science Co., Ltd.	2021-06-23	Sonovac Life Science Co., Ltd.			32
Female	21	2021-07-20	0.471	6.199	2021-05-25	Sonovac Life Science Co., Ltd.	2021-06-18	Sonovac Life Science Co., Ltd.			32
Male	49	2021-07-13	0.782	1.637	2021-05-21	Beijing Institute of Biological Products CO., Ltd. Chengdu	2021-06-11	Beijing Institute of Biological Products CO., Ltd. Chengdu			32
Male	51	2021-07-24	0.974	6.593	2021-05-30	Sonovac Life Science Co., Ltd.	2021-06-22	Beijing Institute of Biological Products CO., Ltd. Chengdu			32
Male	27	2021-07-26	0.975	2.222	2021-06-02	Sonovac Life Science Co., Ltd.	2021-06-24	Sonovac Life Science Co., Ltd.			32
Female	53	2021-07-27	1.297	5.371	2021-06-02	Sonovac Life Science Co., Ltd.	2021-06-25	Sonovac Life Science Co., Ltd.			32
Female	50	2021-07-07	1.635	0.778	2021-05-04	Beijing Institute of Biological Products CO., Ltd. Beijing	2021-06-05	Beijing Institute of Biological Products CO., Ltd. Chengdu			32
Female	49	2021-07-21	1.887	2.106	2021-05-27	Sonovac Life Science Co., Ltd.	2021-06-19	Beijing Institute of Biological Products CO., Ltd. Chengdu			32
Male	54	2021-07-17	5.101	0.681	2021-05-24	Beijing Institute of Biological Products CO., Ltd. Chengdu	2021-06-15	Sonovac Life Science Co., Ltd.			32
Female	51	2021-07-20	0.084	5.749	2021-05-27	Sonovac Life Science Co., Ltd.	2021-06-17	Sonovac Life Science Co., Ltd.			33
Male	26	2021-07-30	0.088	2.716	2021-05-30	Sonovac Life Science Co., Ltd.	2021-06-27	Sonovac Life Science Co., Ltd.			33
Female	81	2021-07-28	0.095	1.07	2021-06-02	Sonovac Life Science Co., Ltd.	2021-06-25	Sonovac Life Science Co., Ltd.			33
Female	29	2021-07-13	0.105	4.656	2021-05-10	Beijing Institute of Biological Products CO., Ltd. Chengdu	2021-06-10	Beijing Institute of Biological Products CO., Ltd. Chengdu			33
Female	55	2021-07-16	0.118	1.261	2021-05-19	Beijing Institute of Biological Products CO., Ltd. Chengdu	2021-06-13	Beijing Institute of Biological Products CO., Ltd. Chengdu			33
Female	35	2021-08-01	0.143	1.963	2021-05-31	Sonovac Life Science Co., Ltd.	2021-06-29	Sonovac Life Science Co., Ltd.			33
Female	70	2021-07-17	0.153	1.072	2021-05-21	Sonovac Life Science Co., Ltd.	2021-06-14	Sonovac Life Science Co., Ltd.			33
Female	51	2021-07-24	0.156	4.344	2021-05-27	Sonovac Life Science Co., Ltd.	2021-06-21	Sonovac Life Science Co., Ltd.			33
Female	28	2021-07-30	0.201	4.47	2021-05-30	Sonovac Life Science Co., Ltd.	2021-06-27	Sonovac Life Science Co., Ltd.			33
Female	34	2021-07-12	0.22	5.336	2021-05-10	Beijing Institute of Biological Products CO., Ltd. Chengdu	2021-06-09	Beijing Institute of Biological Products CO., Ltd. Chengdu			33
Male	57	2021-08-12	0.225	1.03	2021-03-29	Sonovac Life Science Co., Ltd.	2021-07-10	Beijing Institute of Biological Products CO., Ltd. Chengdu			33
Male	44	2021-07-17	0.367	4.324	2021-05-10	Sonovac Life Science Co., Ltd.	2021-06-14	Sonovac Life Science Co., Ltd.			33
Female	64	2021-07-23	0.584	4.941	2021-05-30	Sonovac Life Science Co., Ltd.	2021-06-20	Sonovac Life Science Co., Ltd.			33
Female	36	2021-07-20	0.936	6.544	2021-05-21	Beijing Institute of Biological Products CO., Ltd. Chengdu	2021-06-17	Sonovac Life Science Co., Ltd.			33
Female	76	2021-07-26	2.022	5.306	2021-06-02	Sonovac Life Science Co., Ltd.	2021-06-23	Sonovac Life Science Co., Ltd.			33
Male	37	2021-07-26	2.536	5.76	2021-06-02	Sonovac Life Science Co., Ltd.	2021-06-23	Sonovac Life Science Co., Ltd.			33
Male	24	2021-07-31	2.811	0.905	2021-05-24	Beijing Institute of Biological Products CO., Ltd. Chengdu	2021-06-28	Sonovac Life Science Co., Ltd.			33
Male	53	2021-07-27	4.292	6.753	2021-06-02	Sonovac Life Science Co., Ltd.	2021-06-24	Sonovac Life Science Co., Ltd.			33
Female	84	2021-07-18	7.426	3.536	2021-05-22	Sonovac Life Science Co., Ltd.	2021-06-15	Sonovac Life Science Co., Ltd.			33
Male	59	2021-07-27	8.414	3.578	2021-06-02	Sonovac Life Science Co., Ltd.	2021-06-24	Sonovac Life Science Co., Ltd.			33
Female	52	2021-07-23	0.073	3.434	2021-05-27	Sonovac Life Science Co., Ltd.	2021-06-19	Beijing Institute of Biological Products CO., Ltd. Chengdu			34
Male	67	2021-07-13	0.076	1.166	2021-05-12	Beijing Institute of Biological Products CO., Ltd. Chengdu	2021-06-09	Beijing Institute of Biological Products CO., Ltd. Chengdu			34
Female	66	2021-07-20	0.091	7.231	2021-05-24	Beijing Institute of Biological Products CO., Ltd. Chengdu	2021-06-16	Beijing Institute of Biological Products CO., Ltd. Chengdu			34
Female	43	2021-07-15	0.096	1.601	2021-05-19	Beijing Institute of Biological Products CO., Ltd. Chengdu	2021-06-11	Beijing Institute of Biological Products CO., Ltd. Chengdu			34
Female	21	2021-08-03	0.105	3.686	2021-05-30	Sonovac Life Science Co., Ltd.	2021-06-30	Sonovac Life Science Co., Ltd.			34
Female	54	2021-07-24	0.163	3.668	2021-05-24	Beijing Institute of Biological Products CO., Ltd. Chengdu	2021-06-20	Sonovac Life Science Co., Ltd.			34
Female	76	2021-07-17	0.194	3.812	2021-05-22	Sonovac Life Science Co., Ltd.	2021-06-13	Beijing Institute of Biological Products CO., Ltd. Chengdu			34
Female	20	2021-07-26	0.219	7.052	2021-05-28	Sonovac Life Science Co., Ltd.	2021-06-22	Sonovac Life Science Co., Ltd.			34
Female	32	2021-07-14	0.252	1.984	2021-05-13	Beijing Institute of Biological Products CO., Ltd. Chengdu	2021-06-10	Beijing Institute of Biological Products CO., Ltd. Chengdu			34
Female	65	2021-07-17	0.297	2.184	2021-05-22	Sonovac Life Science Co., Ltd.	2021-06-13	Beijing Institute of Biological Products CO., Ltd. Chengdu			34
Male	63	2021-07-30	0.429	2.881	2021-06-02	Sonovac Life Science Co., Ltd.	2021-06-26	Sonovac Life Science Co., Ltd.			34
Male	57	2021-07-29	0.964	4.036	2021-06-02	Sonovac Life Science Co., Ltd.	2021-06-25	Sonovac Life Science Co., Ltd.			34
Female	18	2021-07-11	2.625	6.257	2021-05-10	Beijing Institute of Biological Products CO., Ltd. Chengdu	2021-06-07	Beijing Institute of Biological Products CO., Ltd. Chengdu			34
Male	79	2021-07-24	4.146	0.685	2021-05-27	Sonovac Life Science Co., Ltd.	2021-06-20	Sonovac Life Science Co., Ltd.			34
Female	42	2021-07-27	4.617	6.611	2021-05-31	Sonovac Life Science Co., Ltd.	2021-06-23	Sonovac Life Science Co., Ltd.			34
Female	42	2021-07-21	0.032	1.09	2021-05-24	Beijing Institute of Biological Products CO., Ltd. Chengdu	2021-06-16	Beijing Institute of Biological Products CO., Ltd. Chengdu			35
Female	52	2021-07-21	0.066	1.568	2021-05-12	Beijing Institute of Biological Products CO., Ltd. Chengdu	2021-06-16	Beijing Institute of Biological Products CO., Ltd. Chengdu			35
Male	51	2021-07-27	0.08	1.044	2021-05-30	Sonovac Life Science Co., Ltd.	2021-06-22	Beijing Institute of Biological Products CO., Ltd. Chengdu			35
Male	55	2021-07-12	0.083	8.663	2021-05-04	Sonovac Life Science Co., Ltd.	2021-06-07	Sonovac Life Science Co., Ltd.			35
Male	48	2021-07-17	0.131	1.209	2021-05-10	Beijing Institute of Biological Products CO., Ltd. Chengdu	2021-06-12	Beijing Institute of Biological Products CO., Ltd. Chengdu			35
Female	47	2021-07-28	0.15	5.039	2021-05-28	Beijing Institute of Biological Products CO., Ltd. Chengdu	2021-06-23	Beijing Institute of Biological Products CO., Ltd. Chengdu			35
Female	78	2021-07-27	0.152	2.107	2021-05-31	Sonovac Life Science Co., Ltd.	2021-06-22	Beijing Institute of Biological Products CO., Ltd. Chengdu			35
Female	58	2021-07-20	0.164	1.541	2021-05-21	Beijing Institute of Biological Products CO., Ltd. Chengdu	2021-06-15	Beijing Institute of Biological Products CO., Ltd. Chengdu			35
Male	52	2021-07-13	0.182	1.885	2021-05-14	Beijing Institute of Biological Products CO., Ltd. Chengdu	2021-06-08	Beijing Institute of Biological Products CO., Ltd. Chengdu			35
Female	30	2021-07-16	0.204	3.719	2021-05-20	Beijing Institute of Biological Products CO., Ltd. Chengdu	2021-06-11	Beijing Institute of Biological Products CO., Ltd. Chengdu			35
Female	49	2021-07-26	0.258	3.407	2021-05-30	Sonovac Life Science Co., Ltd.	2021-06-21	Sonovac Life Science Co., Ltd.			35
Male	65	2021-07-29	0.296	4.09	2021-05-30	Sonovac Life Science Co., Ltd.	2021-06-24	Sonovac Life Science Co., Ltd.			35
Female	55	2021-07-12	0.322	4.097	2021-05-11	Beijing Institute of Biological Products CO., Ltd. Chengdu	2021-06-07	Beijing Institute of Biological Products CO., Ltd. Chengdu			35
Female	46	2021-07-14	0.335	5.651	2021-05-10	Sonovac Life Science Co., Ltd.	2021-06-09	Sonovac Life Science Co., Ltd.			35
Female	54	2021-07-14	0.367	6.432	2021-05-12	Sonovac Life Science Co., Ltd.	2021-06-09	Sonovac Life Science Co., Ltd.			35
Male	44	2021-07-24	0.648	4.886	2021-05-14	Beijing Institute of Biological Products CO., Ltd. Chengdu	2021-06-19	Sonovac Life Science Co., Ltd.			35
Male	47	2021-07-19	1.088	0.268	2021-05-22	Sonovac Life Science Co., Ltd.	2021-06-14	Beijing Institute of Biological Products CO., Ltd. Chengdu			35
Female	44	2021-07-28	1.398	3.217	2021-05-20	Beijing Institute of Biological Products CO., Ltd. Chengdu	2021-06-23	Beijing Institute of Biological Products CO., Ltd. Chengdu			35
Female	72	2021-07-27	1.581	3.112	2021-05-31	Sonovac Life Science Co., Ltd.	2021-06-22	Beijing Institute of Biological Products CO., Ltd. Chengdu			35
Male	64	2021-07-17	1.926	0.433	2021-05-20	Beijing Institute of Biological Products CO., Ltd. Chengdu	2021-06-12	Beijing Institute of Biological Products CO., Ltd. Chengdu			35
Female	46	2021-07-12	1.97	3.034	2021-05-13	Beijing Institute of Biological Products CO., Ltd. Chengdu	2021-06-07	Beijing Institute of Biological Products CO., Ltd. Chengdu			35
Male	67	2021-07-23	6.56	6.013	2021-05-27	Sonovac Life Science Co., Ltd.	2021-06-18	Beijing Institute of Biological Products CO., Ltd. Chengdu			35
Female	57	2021-07-19	10.843	5.649	2021-05-22	Sonovac Life Science Co., Ltd.	2021-06-14	Sonovac Life Science Co., Ltd.			35
Male	18	2021-07-26	0.073	4.625	2021-05-27	Sonovac Life Science Co., Ltd.	2021-06-20	Sonovac Life Science Co., Ltd.			36
Female	70	2021-07-20	0.074	3.038	2021-05-20	Beijing Institute of Biological Products CO., Ltd. Chengdu	2021-06-14	Beijing Institute of Biological Products CO., Ltd. Chengdu			36
Male	59	2021-07-14	0.096	1.818	2021-05-12	Beijing Institute of Biological Products CO., Ltd. Chengdu	2021-06-08	Beijing Institute of Biological Products CO., Ltd. Chengdu			36
Male	58	2021-06-29	0.102	1.663	2021-03-25	Beijing Institute of Biological Products CO., Ltd. Beijing	2021-05-24	Beijing Institute of Biological Products CO., Ltd. Chengdu			36
Female	53	2021-07-15	0.115	2.074	2021-05-06	Sonovac Life Science Co., Ltd.	2021-06-09	Sonovac Life Science Co., Ltd.			36
Female	48	2021-07-24	0.134	1.833	2021-05-17	Sonovac Life Science Co., Ltd.	2021-06-18	Beijing Institute of Biological Products CO., Ltd. Chengdu			36
Female	35	2021-08-04	0.167	1.581	2021-05-31	Sonovac Life Science Co., Ltd.	2021-06-29	Sonovac Life Science Co., Ltd.			36
Female	34	2021-07-28	0.19	4.183	2021-05-24	Beijing Institute of Biological Products CO., Ltd. Chengdu	2021-06-22	Beijing Institute of Biological Products CO., Ltd. Chengdu			36
Male	58	2021-07-24	0.192	2.647	2021-05-20	Beijing Institute of Biological Products CO., Ltd. Chengdu	2021-06-18	Beijing Institute of Biological Products CO., Ltd. Chengdu			36
Female	65	2021-07-31	0.194	1.488	2021-05-30	Sonovac Life Science Co., Ltd.	2021-06-25	Sonovac Life Science Co., Ltd.			36
Male	54	2021-07-29	0.211	3.351	2021-05-30	Sonovac Life Science Co., Ltd.	2021-06-23	Sonovac Life Science Co., Ltd.			36
Female	54	2021-07-29	0.293	3.134	2021-06-02	Sonovac Life Science Co., Ltd.	2021-06-23	Sonovac Life Science Co., Ltd.			36
Female	36	2021-07-14	0.367	2.793	2021-03-20	Beijing Institute of Biological Products CO., Ltd. Beijing	2021-06-08	Beijing Institute of Biological Products CO., Ltd. Chengdu			36
Female	51	2021-07-29	0.549	2.301	2021-05-31	Sonovac Life Science Co., Ltd.	2021-06-23	Sonovac Life Science Co., Ltd.			36
Female	31	2021-08-05	0.611	6.516	2021-05-30	Sonovac Life Science Co., Ltd.	2021-06-30	Sonovac Life Science Co., Ltd.			36
Male	43	2021-08-10	0.689	3.436	2021-05-30	Sonovac Life Science Co., Ltd.	2021-07-05	Sonovac Life Science Co., Ltd.			36
Male	50	2021-07-23	0.869	5.328	2021-05-27	Sonovac Life Science Co., Ltd.	2021-06-17	Sonovac Life Science Co., Ltd.			36
Female	26	2021-07-29	1.231	5.263	2021-06-01	Beijing Institute of Biological Products CO., Ltd. Chengdu	2021-06-23	Sonovac Life Science Co., Ltd.			36
Female	42	2021-07-20	1.44	3.021	2021-05-24	Beijing Institute of Biological Products CO., Ltd. Chengdu	2021-06-14	Sonovac Life Science Co., Ltd.			36
Male	38	2021-08-01	1.668	1.1	2021-06-05	Beijing Institute of Biological Products CO., Ltd. Chengdu	2021-06-26	Beijing Institute of Biological Products CO., Ltd. Chengdu			36
Female	50	2021-07-13	2.354	2.58	2021-05-11	Beijing Institute of Biological Products CO., Ltd. Chengdu	2021-06-07	Beijing Institute of Biological Products CO., Ltd. Chengdu			36
Male	53	2021-07-27	2.372	0.391	2021-05-28	Beijing Institute of Biological Products CO., Ltd. Chengdu	2021-06-21	Beijing Institute of Biological Products CO., Ltd. Chengdu			36
Male	57	2021-07-29	5.09	4.996	2021-06-02	Sonovac Life Science Co., Ltd.	2021-06-23	Sonovac Life Science Co., Ltd.			36
Female	44	2021-07-15	0.08	2.038	2021-05-10	Beijing Institute of Biological Products CO., Ltd. Chengdu	2021-06-08	Beijing Institute of Biological Products CO., Ltd. Chengdu			37
Female	49	2021-07-17	0.143	2.959	2021-05-19	Beijing Institute of Biological Products CO., Ltd. Chengdu	2021-06-10	Beijing Institute of Biological Products CO., Ltd. Chengdu			37
Female	48	2021-07-31	0.218	3.678	2021-06-03	Sonovac Life Science Co., Ltd.	2021-06-24	Sonovac Life Science Co., Ltd.			37
Female	42	2021-07-25	0.233	3.802	2021-05-28	Beijing Institute of Biological Products CO., Ltd. Chengdu	2021-06-18	Beijing Institute of Biological Products CO., Ltd. Chengdu			37
Male	64	2021-07-27	0.254	1.451	2021-05-22	Sonovac Life Science Co., Ltd.	2021-06-20	Sonovac Life Science Co., Ltd.			37
Male	53	2021-07-27	0.266	5.922	2021-05-27	Sonovac Life Science Co., Ltd.	2021-06-20	Sonovac Life Science Co., Ltd.			37
Male	57	2021-07-16	0.287	3.011	2021-05-13	Sonovac Life Science Co., Ltd.	2021-06-09	Sonovac Life Science Co., Ltd.			37
Female	19	2021-07-25	0.423	5.092	2021-05-14	Sonovac Life Science Co., Ltd.	2021-06-18	Sonovac Life Science Co., Ltd.			37
Male	58	2021-07-29	0.477	4.045	2021-05-30	Sonovac Life Science Co., Ltd.	2021-06-22	Beijing Institute of Biological Products CO., Ltd. Chengdu			37
Male	49	2021-07-24	0.523	1.055	2021-05-24	Beijing Institute of Biological Products CO., Ltd. Chengdu	2021-06-17	Beijing Institute of Biological Products CO., Ltd. Chengdu			37
Male	51	2021-07-08	0.523	2.555	2021-05-10	Beijing Institute of Biological Products CO., Ltd. Chengdu	2021-06-01	Beijing Institute of Biological Products CO., Ltd. Chengdu			37
Female	37	2021-07-15	0.61	5.254	2021-05-04	Beijing Institute of Biological Products CO., Ltd. Beijing	2021-06-08	Beijing Institute of Biological Products CO., Ltd. Chengdu			37
Female	78	2021-07-29	0.729	1.101	2021-05-31	Sonovac Life Science Co., Ltd.	2021-06-22	Beijing Institute of Biological Products CO., Ltd. Chengdu			37
Male	50	2021-07-26	0.841	5.024	2021-05-27	Sonovac Life Science Co., Ltd.	2021-06-19	Sonovac Life Science Co., Ltd.			37
Male	37	2021-08-03	1.248	4.679	2021-05-22	Sonovac Life Science Co., Ltd.	2021-06-27	Sonovac Life Science Co., Ltd.			37
Male	55	2021-07-30	1.818	5.512	2021-05-31	Sonovac Life Science Co., Ltd.	2021-06-23	Sonovac Life Science Co., Ltd.			37
Female	57	2021-08-02	14.172	4.773	2021-05-31	Sonovac Life Science Co., Ltd.	2021-06-26	Sonovac Life Science Co., Ltd.			37
Male	36	2021-07-16	0.041	2.615	2021-05-10	Beijing Institute of Biological Products CO., Ltd. Chengdu	2021-06-08	Beijing Institute of Biological Products CO., Ltd. Chengdu			38
Female	28	2021-07-30	0.184	1.528	2021-05-31	Sonovac Life Science Co., Ltd.	2021-06-22	Beijing Institute of Biological Products CO., Ltd. Chengdu			38
Male	58	2021-07-25	0.29	1.187	2021-05-19	Beijing Institute of Biological Products CO., Ltd. Chengdu	2021-06-17	Beijing Institute of Biological Products CO., Ltd. Chengdu			38
Female	62	2021-07-28	0.723	3.077	2021-05-27	Sonovac Life Science Co., Ltd.	2021-06-20	Sonovac Life Science Co., Ltd.			38
Male	50	2021-07-23	0.92	1.259	2021-05-22	Sonovac Life Science Co., Ltd.	2021-06-15	Sonovac Life Science Co., Ltd.			38
Male	48	2021-07-17	1.76	2.412	2021-05-19	Beijing Institute of Biological Products CO., Ltd. Chengdu	2021-06-09	Beijing Institute of Biological Products CO., Ltd. Chengdu			38
Male	44	2021-07-20	3.539	7.591	2021-05-21	Sonovac Life Science Co., Ltd.	2021-06-12	Beijing Institute of Biological Products CO., Ltd. Chengdu			38
Male	73	2021-08-01	0.047	1.577	2021-05-22	Sonovac Life Science Co., Ltd.	2021-06-23	Sonovac Life Science Co., Ltd.			39
Female	44	2021-08-01	0.081	1.072	2021-03-21	Beijing Institute of Biological Products CO., Ltd. Beijing	2021-06-23	Beijing Institute of Biological Products CO., Ltd. Chengdu			39
Female	25	2021-07-24	0.099	3.35	2021-05-20	Beijing Institute of Biological Products CO., Ltd. Chengdu	2021-06-15	Beijing Institute of Biological Products CO., Ltd. Chengdu			39
Female	35	2021-07-28	0.133	3.021	2021-05-22	Sonovac Life Science Co., Ltd.	2021-06-19	Sonovac Life Science Co., Ltd.			39
Male	73	2021-07-25	0.24	2.369	2021-05-22	Sonovac Life Science Co., Ltd.	2021-06-16	Sonovac Life Science Co., Ltd.			39
Male	27	2021-08-04	0.348	3.074	2021-06-02	Sonovac Life Science Co., Ltd.	2021-06-26	Sonovac Life Science Co., Ltd.			39
Male	54	2021-07-20	0.781	5.11	2021-05-10	Sonovac Life Science Co., Ltd.	2021-06-11	Beijing Institute of Biological Products CO., Ltd. Chengdu			39
Male	34	2021-07-19	0.925	3.853	2021-05-10	Beijing Institute of Biological Products CO., Ltd. Chengdu	2021-06-10	Beijing Institute of Biological Products CO., Ltd. Chengdu			39
Female	27	2021-08-01	1.675	2.75	2021-05-28	Beijing Institute of Biological Products CO., Ltd. Chengdu	2021-06-23	Beijing Institute of Biological Products CO., Ltd. Chengdu			39
Male	34	2021-07-31	1.941	0.112	2021-05-28	Beijing Institute of Biological Products CO., Ltd. Chengdu	2021-06-22	Beijing Institute of Biological Products CO., Ltd. Chengdu			39
Male	64	2021-08-01	0.15	3.395	2021-06-23	CanSino Biologics Inc.股份公司					39
Female	50	2021-08-02	3.452	4.517	2021-06-02	Sonovac Life Science Co., Ltd.	2021-06-24	Sonovac Life Science Co., Ltd.			39
Female	39	2021-06-19	0.092	6.036	2021-04-09	Beijing Institute of Biological Products CO., Ltd. Beijing	2021-05-10	Beijing Institute of Biological Products CO., Ltd. Chengdu			40
Female	44	2021-07-17	0.102	1.471	2021-05-14	Beijing Institute of Biological Products CO., Ltd. Chengdu	2021-06-07	Beijing Institute of Biological Products CO., Ltd. Chengdu			40
Female	55	2021-07-19	0.114	3.796	2021-05-05	Sonovac Life Science Co., Ltd.	2021-06-09	Sonovac Life Science Co., Ltd.			40
Female	52	2021-07-20	0.125	5.779	2021-05-16	Beijing Institute of Biological Products CO., Ltd. Chengdu	2021-06-10	Beijing Institute of Biological Products CO., Ltd. Chengdu			40
Female	54	2021-08-03	0.136	2.87	2021-06-02	Sonovac Life Science Co., Ltd.	2021-06-24	Sonovac Life Science Co., Ltd.			40
Female	45	2021-07-24	0.147	3.437	2021-05-22	Sonovac Life Science Co., Ltd.	2021-06-14	Sonovac Life Science Co., Ltd.			40
Male	36	2021-07-25	0.164	1.873	2021-05-19	Beijing Institute of Biological Products CO., Ltd. Chengdu	2021-06-15	Beijing Institute of Biological Products CO., Ltd. Chengdu			40
Female	34	2021-07-20	0.178	4.952	2021-05-11	Beijing Institute of Biological Products CO., Ltd. Chengdu	2021-06-10	Beijing Institute of Biological Products CO., Ltd. Chengdu			40
Female	30	2021-07-19	0.215	3.283	2021-05-13	Sonovac Life Science Co., Ltd.	2021-06-09	Sonovac Life Science Co., Ltd.			40
Male	46	2021-08-04	0.235	1.516	2021-06-02	Sonovac Life Science Co., Ltd.	2021-06-25	Sonovac Life Science Co., Ltd.			40
Female	50	2021-07-26	0.237	1.68	2021-05-21	Beijing Institute of Biological Products CO., Ltd. Chengdu	2021-06-16	Beijing Institute of Biological Products CO., Ltd. Chengdu			40
Female	52	2021-08-01	0.262	3.852	2021-06-01	Beijing Institute of Biological Products CO., Ltd. Chengdu	2021-06-22	Beijing Institute of Biological Products CO., Ltd. Chengdu			40
Female	74	2021-07-29	0.31	2.936	2021-05-27	Sonovac Life Science Co., Ltd.	2021-06-19	Sonovac Life Science Co., Ltd.			40
Male	18	2021-07-23	0.332	3.724	2021-05-22	Sonovac Life Science Co., Ltd.	2021-06-13	Sonovac Life Science Co., Ltd.			40
Female	35	2021-07-28	0.422	2.485	2021-05-28	Beijing Institute of Biological Products CO., Ltd. Chengdu	2021-06-18	Beijing Institute of Biological Products CO., Ltd. Chengdu			40
Female	63	2021-08-03	0.682	2.435	2021-06-02	Sonovac Life Science Co., Ltd.	2021-06-24	Sonovac Life Science Co., Ltd.			40
Female	48	2021-07-24	0.763	3.197	2021-05-19	Beijing Institute of Biological Products CO., Ltd. Chengdu	2021-06-14	Sonovac Life Science Co., Ltd.			40
Female	66	2021-07-24	0.843	1.524	2021-05-21	Beijing Institute of Biological Products CO., Ltd. Chengdu	2021-06-14	Beijing Institute of Biological Products CO., Ltd. Chengdu			40
Female	77	2021-07-30	1.221	4.041	2021-05-30	Sonovac Life Science Co., Ltd.	2021-06-20	Sonovac Life Science Co., Ltd.			40
Male	51	2021-07-29	1.531	2.898	2021-05-27	Sonovac Life Science Co., Ltd.	2021-06-19	Sonovac Life Science Co., Ltd.			40
Male	57	2021-07-29	2.026	2.907	2021-05-24	Sonovac Life Science Co., Ltd.	2021-06-19	Sonovac Life Science Co., Ltd.			40
Male	57	2021-07-29	2.043	1.251	2021-05-24	Sonovac Life Science Co., Ltd.	2021-06-19	Sonovac Life Science Co., Ltd.			40
Female	51	2021-08-03	2.118	4.918	2021-06-02	Sonovac Life Science Co., Ltd.	2021-06-24	Sonovac Life Science Co., Ltd.			40
Female	54	2021-07-29	0.037	1.371	2021-05-27	Sonovac Life Science Co., Ltd.	2021-06-18	Beijing Institute of Biological Products CO., Ltd. Chengdu			41
Female	53	2021-07-18	0.044	4.532	2021-05-04	Sonovac Life Science Co., Ltd.	2021-06-07	Sonovac Life Science Co., Ltd.			41
Female	47	2021-07-31	0.348	2.769	2021-05-27	Sonovac Life Science Co., Ltd.	2021-06-20	Sonovac Life Science Co., Ltd.			41
Male	44	2021-08-04	0.351	1.055	2021-05-23	Beijing Institute of Biological Products CO., Ltd. Beijing	2021-06-24	Sonovac Life Science Co., Ltd.			41
Female	47	2021-08-03	0.498	1.057	2021-06-02	Sonovac Life Science Co., Ltd.	2021-06-23	Sonovac Life Science Co., Ltd.			41
Male	42	2021-07-30	0.764	1.799	2021-05-22	Sonovac Life Science Co., Ltd.	2021-06-19	Sonovac Life Science Co., Ltd.			41
Male	54	2021-07-23	1.063	8.135	2021-04-15	Sonovac Life Science Co., Ltd.	2021-06-12	Sonovac Life Science Co., Ltd.			41
Female	49	2021-07-28	1.419	1.829	2021-05-27	Sonovac Life Science Co., Ltd.	2021-06-17	Sonovac Life Science Co., Ltd.			41
Male	19	2021-07-25	1.603	6.35	2021-05-18	Sonovac Life Science Co., Ltd.	2021-06-14	Sonovac Life Science Co., Ltd.			41
Male	27	2021-07-25	1.626	6.31	2021-05-21	Sonovac Life Science Co., Ltd.	2021-06-14	Sonovac Life Science Co., Ltd.			41
Female	75	2021-08-02	1.954	1.633	2021-05-30	Sonovac Life Science Co., Ltd.	2021-06-22	Beijing Institute of Biological Products CO., Ltd. Chengdu			41
Male	48	2021-08-03	2.061	2.939	2021-05-31	Sonovac Life Science Co., Ltd.	2021-06-23	Sonovac Life Science Co., Ltd.			41
Male	41	2021-08-05	2.937	5.326	2021-06-02	Sonovac Life Science Co., Ltd.	2021-06-25	Sonovac Life Science Co., Ltd.			41
Male	54	2021-07-26	7.419	4.984	2021-05-19	Beijing Institute of Biological Products CO., Ltd. Chengdu	2021-06-15	Sonovac Life Science Co., Ltd.			41
Male	23	2021-07-24	0.111	1.57	2021-05-13	Beijing Institute of Biological Products CO., Ltd. Chengdu	2021-06-12	Beijing Institute of Biological Products CO., Ltd. Chengdu			42
Female	46	2021-07-29	0.181	2.333	2021-05-27	Sonovac Life Science Co., Ltd.	2021-06-17	Sonovac Life Science Co., Ltd.			42
Male	47	2021-08-05	0.214	3.656	2021-06-02	Sonovac Life Science Co., Ltd.	2021-06-24	Sonovac Life Science Co., Ltd.			42
Female	23	2021-07-28	0.228	2.947	2021-05-19	Sonovac Life Science Co., Ltd.	2021-06-16	Beijing Institute of Biological Products CO., Ltd. Chengdu			42
Female	56	2021-07-14	0.249	5.514	2021-05-06	Sonovac Life Science Co., Ltd.	2021-06-02	Sonovac Life Science Co., Ltd.			42
Male	50	2021-08-05	0.283	2.315	2021-06-02	Sonovac Life Science Co., Ltd.	2021-06-24	Sonovac Life Science Co., Ltd.			42
Female	54	2021-08-04	0.429	5.384	2021-05-31	Sonovac Life Science Co., Ltd.	2021-06-23	Sonovac Life Science Co., Ltd.			42
Female	55	2021-08-05	0.89	4.347	2021-06-02	Sonovac Life Science Co., Ltd.	2021-06-24	Sonovac Life Science Co., Ltd.			42
Male	64	2021-07-29	1.392	0.847	2021-05-24	Beijing Institute of Biological Products CO., Ltd. Chengdu	2021-06-17	Beijing Institute of Biological Products CO., Ltd. Chengdu			42
Male	55	2021-08-01	1.436	5.533	2021-05-30	Sonovac Life Science Co., Ltd.	2021-06-20	Sonovac Life Science Co., Ltd.			42
Male	46	2021-07-26	6.384	5.612	2021-05-11	Sonovac Life Science Co., Ltd.	2021-06-14	Sonovac Life Science Co., Ltd.			42
Female	34	2021-07-27	0.036	1.158	2021-05-19	Beijing Institute of Biological Products CO., Ltd. Chengdu	2021-06-14	Beijing Institute of Biological Products CO., Ltd. Chengdu			43
Female	47	2021-07-29	0.075	2.497	2021-05-22	Sonovac Life Science Co., Ltd.	2021-06-16	Sonovac Life Science Co., Ltd.			43
Female	78	2021-07-28	0.088	1.881	2021-05-14	Beijing Institute of Biological Products CO., Ltd. Chengdu	2021-06-15	Beijing Institute of Biological Products CO., Ltd. Chengdu			43
Female	55	2021-08-05	0.105	6.539	2021-06-02	Sonovac Life Science Co., Ltd.	2021-06-23	Sonovac Life Science Co., Ltd.			43
Male	66	2021-08-01	0.112	1.29	2021-05-28	Beijing Institute of Biological Products CO., Ltd. Chengdu	2021-06-19	Beijing Institute of Biological Products CO., Ltd. Chengdu			43
Female	63	2021-07-30	0.136	2.566	2021-05-27	Sonovac Life Science Co., Ltd.	2021-06-17	Sonovac Life Science Co., Ltd.			43
Female	60	2021-07-21	0.137	1.157	2021-05-14	Beijing Institute of Biological Products CO., Ltd. Chengdu	2021-06-08	Beijing Institute of Biological Products CO., Ltd. Chengdu			43
Female	47	2021-08-05	0.17	3.355	2021-05-27	Sonovac Life Science Co., Ltd.	2021-06-23	Sonovac Life Science Co., Ltd.			43
Male	51	2021-07-29	0.19	1.197	2021-05-23	Beijing Institute of Biological Products CO., Ltd. Chengdu	2021-06-16	Beijing Institute of Biological Products CO., Ltd. Chengdu			43
Female	51	2021-08-06	0.405	1.826	2021-05-22	Sonovac Life Science Co., Ltd.	2021-06-24	Sonovac Life Science Co., Ltd.			43
Male	49	2021-08-04	0.467	3.01	2021-05-30	Sonovac Life Science Co., Ltd.	2021-06-22	Beijing Institute of Biological Products CO., Ltd. Chengdu			43
Female	57	2021-08-01	0.555	2.646	2021-05-22	Sonovac Life Science Co., Ltd.	2021-06-19	Sonovac Life Science Co., Ltd.			43
Female	50	2021-07-28	0.839	5.782	2021-05-22	Sonovac Life Science Co., Ltd.	2021-06-15	Sonovac Life Science Co., Ltd.			43
Male	63	2021-08-02	1.04	0.928	2021-05-30	Sonovac Life Science Co., Ltd.	2021-06-20	Sonovac Life Science Co., Ltd.			43
Male	23	2021-07-25	1.331	4.596	2021-05-11	Sonovac Life Science Co., Ltd.	2021-06-12	Sonovac Life Science Co., Ltd.			43
Male	36	2021-07-28	1.395	4.454	2021-05-24	Beijing Institute of Biological Products CO., Ltd. Chengdu	2021-06-15	Sonovac Life Science Co., Ltd.			43
Male	58	2021-08-06	30.817	5.611	2021-06-02	Sonovac Life Science Co., Ltd.	2021-06-24	Sonovac Life Science Co., Ltd.			43
Male	38	2021-07-23	50.305	5.321	2021-05-13	Sonovac Life Science Co., Ltd.	2021-06-10	Sonovac Life Science Co., Ltd.			43
Female	40	2021-07-29	0.129	2.181	2021-05-13	Beijing Institute of Biological Products CO., Ltd. Chengdu	2021-06-15	Beijing Institute of Biological Products CO., Ltd. Chengdu			44
Male	72	2021-07-29	0.136	2.444	2021-05-22	Sonovac Life Science Co., Ltd.	2021-06-15	Sonovac Life Science Co., Ltd.			44
Female	68	2021-07-27	0.142	2.54	2021-05-22	Sonovac Life Science Co., Ltd.	2021-06-13	Beijing Institute of Biological Products CO., Ltd. Chengdu			44
Female	26	2021-08-02	0.436	1.284	2021-05-27	Sonovac Life Science Co., Ltd.	2021-06-19	Sonovac Life Science Co., Ltd.			44
Female	62	2021-07-28	0.611	1.293	2021-05-18	Sonovac Life Science Co., Ltd.	2021-06-14	Sonovac Life Science Co., Ltd.			44
Female	46	2021-07-28	0.651	5.32	2021-05-22	Sonovac Life Science Co., Ltd.	2021-06-14	Sonovac Life Science Co., Ltd.			44
Female	53	2021-08-06	0.955	2.201	2021-06-02	Sonovac Life Science Co., Ltd.	2021-06-23	Beijing Institute of Biological Products CO., Ltd. Chengdu			44
Female	71	2021-08-06	1.153	2.405	2021-06-02	Sonovac Life Science Co., Ltd.	2021-06-23	Sonovac Life Science Co., Ltd.			44
Male	51	2021-08-05	1.467	1.634	2021-05-31	Sonovac Life Science Co., Ltd.	2021-06-22	Beijing Institute of Biological Products CO., Ltd. Chengdu			44
Male	44	2021-07-21	2.564	3.231	2021-05-11	Beijing Institute of Biological Products CO., Ltd. Chengdu	2021-06-07	Beijing Institute of Biological Products CO., Ltd. Chengdu			44
Male	22	2021-08-07	3.019	3.297	2021-06-02	Sonovac Life Science Co., Ltd.	2021-06-24	Sonovac Life Science Co., Ltd.			44
Female	23	2021-08-06	3.056	6.793	2021-06-02	Sonovac Life Science Co., Ltd.	2021-06-23	Sonovac Life Science Co., Ltd.			44
Female	70	2021-07-29	4.844	2.217	2021-05-22	Sonovac Life Science Co., Ltd.	2021-06-15	Sonovac Life Science Co., Ltd.			44
Female	25	2021-07-25	0.112	1.885	2021-05-10	Beijing Institute of Biological Products CO., Ltd. Chengdu	2021-06-10	Beijing Institute of Biological Products CO., Ltd. Chengdu			45
Female	38	2021-07-28	0.164	1.349	2021-05-22	Sonovac Life Science Co., Ltd.	2021-06-13	Sonovac Life Science Co., Ltd.			45
Female	57	2021-08-11	0.201	2.338	2021-06-05	Beijing Institute of Biological Products CO., Ltd. Chengdu	2021-06-27	Beijing Institute of Biological Products CO., Ltd. Chengdu			45
Female	38	2021-08-01	0.296	4.944	2021-02-06	Beijing Institute of Biological Products CO., Ltd. Beijing	2021-06-17	Beijing Institute of Biological Products CO., Ltd. Chengdu			45
Male	50	2021-08-07	0.405	4.714	2021-05-12	Sonovac Life Science Co., Ltd.	2021-06-23	Sonovac Life Science Co., Ltd.			45
Female	55	2021-07-26	0.44	3.124	2021-05-20	Beijing Institute of Biological Products CO., Ltd. Chengdu	2021-06-11	Beijing Institute of Biological Products CO., Ltd. Chengdu			45
Female	61	2021-08-04	0.443	1.129	2021-05-30	Sonovac Life Science Co., Ltd.	2021-06-20	Sonovac Life Science Co., Ltd.			45
Male	66	2021-08-11	0.583	3.42	2021-06-02	Sonovac Life Science Co., Ltd.	2021-06-27	Beijing Institute of Biological Products CO., Ltd. Chengdu			45
Male	47	2021-08-13	0.747	8.02	2021-05-30	Sonovac Life Science Co., Ltd.	2021-06-29	Sonovac Life Science Co., Ltd.			45
Female	29	2021-08-09	0.774	5.803	2021-05-30	Sonovac Life Science Co., Ltd.	2021-06-25	Sonovac Life Science Co., Ltd.			45
Male	55	2021-07-31	0.979	1.835	2021-05-22	Sonovac Life Science Co., Ltd.	2021-06-16	Beijing Institute of Biological Products CO., Ltd. Chengdu			45
Female	48	2021-07-27	1.698	0.717	2021-05-20	Beijing Institute of Biological Products CO., Ltd. Chengdu	2021-06-12	Beijing Institute of Biological Products CO., Ltd. Chengdu			45
Male	47	2021-07-18	0.011	2.875	2021-05-04	Sonovac Life Science Co., Ltd.	2021-06-02	Sonovac Life Science Co., Ltd.			46
Female	58	2021-07-06	0.025	1.022	2021-04-06	Beijing Institute of Biological Products CO., Ltd. Beijing	2021-05-21	Beijing Institute of Biological Products CO., Ltd. Chengdu			46
Male	30	2021-07-23	0.178	3.147	2021-05-10	Sonovac Life Science Co., Ltd.	2021-06-07	Sonovac Life Science Co., Ltd.			46
Male	42	2021-08-03	0.207	2.704	2021-05-28	Beijing Institute of Biological Products CO., Ltd. Chengdu	2021-06-18	Beijing Institute of Biological Products CO., Ltd. Chengdu			46
Male	45	2021-08-01	0.327	2.012	2021-05-22	Sonovac Life Science Co., Ltd.	2021-06-16	Sonovac Life Science Co., Ltd.			46
Male	36	2021-07-28	0.59	1.458	2021-05-17	Beijing Institute of Biological Products CO., Ltd. Chengdu	2021-06-12	Beijing Institute of Biological Products CO., Ltd. Chengdu			46
Male	54	2021-08-09	0.757	2.151	2021-06-02	Sonovac Life Science Co., Ltd.	2021-06-24	Sonovac Life Science Co., Ltd.			46
Male	54	2021-08-12	0.853	2.515	2021-06-02	Sonovac Life Science Co., Ltd.	2021-06-27	Sonovac Life Science Co., Ltd.			46
Female	70	2021-08-08	0.953	4.965	2021-05-31	Sonovac Life Science Co., Ltd.	2021-06-23	Sonovac Life Science Co., Ltd.			46
Male	49	2021-08-07	2.207	2.577	2021-05-31	Sonovac Life Science Co., Ltd.	2021-06-22	Beijing Institute of Biological Products CO., Ltd. Chengdu			46
Female	58	2021-07-30	0.122	1.73	2021-05-21	Sonovac Life Science Co., Ltd.	2021-06-13	Beijing Institute of Biological Products CO., Ltd. Chengdu			47
Male	74	2021-08-06	0.273	1.23	2021-05-30	Sonovac Life Science Co., Ltd.	2021-06-20	Sonovac Life Science Co., Ltd.			47
Female	36	2021-06-29	0.299	2.236	2021-03-19	Beijing Institute of Biological Products CO., Ltd. Beijing	2021-05-13	Beijing Institute of Biological Products CO., Ltd. Chengdu			47
Male	58	2021-08-10	0.436	3.753	2021-06-02	Sonovac Life Science Co., Ltd.	2021-06-24	Sonovac Life Science Co., Ltd.			47
Female	48	2021-08-04	0.529	4.233	2021-05-28	Beijing Institute of Biological Products CO., Ltd. Chengdu	2021-06-18	Beijing Institute of Biological Products CO., Ltd. Chengdu			47
Male	67	2021-08-02	0.535	3.859	2021-05-22	Sonovac Life Science Co., Ltd.	2021-06-16	Sonovac Life Science Co., Ltd.			47
Female	41	2021-07-24	0.552	5.46	2021-05-12	Sonovac Life Science Co., Ltd.	2021-06-07	Sonovac Life Science Co., Ltd.			47
Female	44	2021-08-04	0.692	2.273	2021-05-27	Sonovac Life Science Co., Ltd.	2021-06-18	Beijing Institute of Biological Products CO., Ltd. Chengdu			47
Male	70	2021-08-10	0.791	1.162	2021-06-02	Sonovac Life Science Co., Ltd.	2021-06-24	Sonovac Life Science Co., Ltd.			47
Male	71	2021-08-10	0.809	1.86	2021-06-03	Sonovac Life Science Co., Ltd.	2021-06-24	Sonovac Life Science Co., Ltd.			47
Male	53	2021-08-12	0.938	1.2	2021-06-05	Beijing Institute of Biological Products CO., Ltd. Chengdu	2021-06-26	Beijing Institute of Biological Products CO., Ltd. Chengdu			47
Male	39	2021-08-10	1.037	1.283	2021-06-02	Sonovac Life Science Co., Ltd.	2021-06-24	Sonovac Life Science Co., Ltd.			47
Female	37	2021-08-04	0.095	3.29	2021-05-19	Beijing Institute of Biological Products CO., Ltd. Chengdu	2021-06-17	Sonovac Life Science Co., Ltd.			48
Female	34	2021-08-04	0.14	1.947	2021-05-22	Sonovac Life Science Co., Ltd.	2021-06-17	Sonovac Life Science Co., Ltd.			48
Female	34	2021-07-31	0.19	1.771	2021-05-21	Sonovac Life Science Co., Ltd.	2021-06-13	Sonovac Life Science Co., Ltd.			48
Female	19	2021-07-27	0.266	6.327	2021-05-10	Sonovac Life Science Co., Ltd.	2021-06-09	Sonovac Life Science Co., Ltd.			48
Male	53	2021-08-02	0.46	4.37	2021-05-22	Sonovac Life Science Co., Ltd.	2021-06-15	Sonovac Life Science Co., Ltd.			48
Male	64	2021-08-09	1.801	0.405	2021-05-27	Sonovac Life Science Co., Ltd.	2021-06-22	Beijing Institute of Biological Products CO., Ltd. Chengdu			48
Female	49	2021-08-03	3.558	0.612	2021-05-19	Beijing Institute of Biological Products CO., Ltd. Chengdu	2021-06-16	Beijing Institute of Biological Products CO., Ltd. Chengdu			48
Male	53	2021-08-02	6.854	3.39	2021-05-22	Sonovac Life Science Co., Ltd.	2021-06-15	Sonovac Life Science Co., Ltd.			48
Female	53	2021-08-06	0.071	1.325	2021-05-21	Beijing Institute of Biological Products CO., Ltd. Chengdu	2021-06-18	Beijing Institute of Biological Products CO., Ltd. Chengdu			49
Male	67	2021-08-04	0.126	1.357	2021-05-21	Beijing Institute of Biological Products CO., Ltd. Chengdu	2021-06-16	Beijing Institute of Biological Products CO., Ltd. Chengdu			49
Female	25	2021-08-12	0.293	6.199	2021-05-31	Sonovac Life Science Co., Ltd.	2021-06-24	Sonovac Life Science Co., Ltd.			49
Male	22	2021-07-28	0.607	2.871	2021-05-11	Sonovac Life Science Co., Ltd.	2021-06-09	Sonovac Life Science Co., Ltd.			49
Female	66	2021-08-10	0.801	1.96	2021-05-31	Sonovac Life Science Co., Ltd.	2021-06-22	Beijing Institute of Biological Products CO., Ltd. Chengdu			49
Female	56	2021-08-11	1.309	3.776	2021-05-31	Sonovac Life Science Co., Ltd.	2021-06-23	Sonovac Life Science Co., Ltd.			49
Male	55	2021-06-28	1.311	8.104	2021-03-19	Beijing Institute of Biological Products CO., Ltd. Beijing	2021-05-10	Beijing Institute of Biological Products CO., Ltd. Chengdu			49
Female	51	2021-08-12	1.931	2.802	2021-06-02	Sonovac Life Science Co., Ltd.	2021-06-24	Sonovac Life Science Co., Ltd.			49
Female	56	2021-08-12	2.118	5.853	2021-06-01	Beijing Institute of Biological Products CO., Ltd. Chengdu	2021-06-24	Sonovac Life Science Co., Ltd.			49
Female	43	2021-08-03	2.879	3.321	2021-05-21	Beijing Institute of Biological Products CO., Ltd. Chengdu	2021-06-15	Sonovac Life Science Co., Ltd.			49
Female	51	2021-07-26	0.054	1.639	2021-05-13	Beijing Institute of Biological Products CO., Ltd. Chengdu	2021-06-06	Beijing Institute of Biological Products CO., Ltd. Chengdu			50
Female	58	2021-08-12	0.095	2.194	2021-06-02	Sonovac Life Science Co., Ltd.	2021-06-23	Sonovac Life Science Co., Ltd.			50
Female	38	2021-08-10	0.198	3.634	2021-05-30	Sonovac Life Science Co., Ltd.	2021-06-21	Sonovac Life Science Co., Ltd.			50
Female	46	2021-08-11	0.235	1.302	2021-05-30	Sonovac Life Science Co., Ltd.	2021-06-22	Beijing Institute of Biological Products CO., Ltd. Chengdu			50
Female	56	2021-08-13	0.372	5.492	2021-05-31	Sonovac Life Science Co., Ltd.	2021-06-24	Sonovac Life Science Co., Ltd.			50
Female	49	2021-07-31	0.396	1.823	2021-05-19	Beijing Institute of Biological Products CO., Ltd. Chengdu	2021-06-11	Beijing Institute of Biological Products CO., Ltd. Chengdu			50
Male	49	2021-08-14	0.959	5.428	2021-06-02	Sonovac Life Science Co., Ltd.	2021-06-25	Sonovac Life Science Co., Ltd.			50
Male	55	2021-07-05	1.581	1.879	2021-04-15	Sonovac Life Science Co., Ltd.	2021-05-16	Sonovac Life Science Co., Ltd.			50
Female	48	2021-08-12	2.473	1.508	2021-05-30	Sonovac Life Science Co., Ltd.	2021-06-23	Sonovac Life Science Co., Ltd.			50
Male	52	2021-08-12	4.36	5.167	2021-06-02	Sonovac Life Science Co., Ltd.	2021-06-23	Sonovac Life Science Co., Ltd.			50
Female	34	2021-07-30	0.064	2.369	2021-05-10	Sonovac Life Science Co., Ltd.	2021-06-09	Sonovac Life Science Co., Ltd.			51
Female	56	2021-07-14	0.07	2.678	2021-03-25	Beijing Institute of Biological Products CO., Ltd. Beijing	2021-05-24	Beijing Institute of Biological Products CO., Ltd. Chengdu			51
Male	63	2021-08-05	0.119	1.462	2021-05-20	Beijing Institute of Biological Products CO., Ltd. Chengdu	2021-06-15	Sonovac Life Science Co., Ltd.			51
Female	45	2021-08-02	0.177	3.298	2021-05-20	Beijing Institute of Biological Products CO., Ltd. Chengdu	2021-06-12	Beijing Institute of Biological Products CO., Ltd. Chengdu			51
Female	59	2021-08-10	0.252	1.166	2021-05-20	Beijing Institute of Biological Products CO., Ltd. Chengdu	2021-06-20	Beijing Institute of Biological Products CO., Ltd. Chengdu			51
Female	61	2021-08-06	0.385	2.37	2021-05-22	Sonovac Life Science Co., Ltd.	2021-06-16	Sonovac Life Science Co., Ltd.			51
Female	50	2021-08-09	0.409	3.699	2021-05-27	Sonovac Life Science Co., Ltd.	2021-06-19	Sonovac Life Science Co., Ltd.			51
Female	26	2021-08-04	0.409	4.434	2021-05-22	Sonovac Life Science Co., Ltd.	2021-06-14	Sonovac Life Science Co., Ltd.			51
Female	21	2021-08-13	0.45	3.128	2021-06-02	Sonovac Life Science Co., Ltd.	2021-06-23	Sonovac Life Science Co., Ltd.			51
Male	71	2021-08-12	3.278	1.162	2021-06-01	Beijing Institute of Biological Products CO., Ltd. Chengdu	2021-06-22	Beijing Institute of Biological Products CO., Ltd. Chengdu			51
Female	53	2021-07-31	0.112	1.333	2021-05-06	Sonovac Life Science Co., Ltd.	2021-06-09	Sonovac Life Science Co., Ltd.			52
Female	53	2021-08-07	0.17	1.177	2021-05-24	Beijing Institute of Biological Products CO., Ltd. Chengdu	2021-06-16	Beijing Institute of Biological Products CO., Ltd. Chengdu			52
Female	54	2021-08-02	0.17	1.376	2021-05-20	Beijing Institute of Biological Products CO., Ltd. Chengdu	2021-06-11	Beijing Institute of Biological Products CO., Ltd. Chengdu			52
Female	58	2021-08-09	0.246	1.073	2021-05-27	Sonovac Life Science Co., Ltd.	2021-06-18	Sonovac Life Science Co., Ltd.			52
Male	37	2021-08-07	0.409	1.956	2021-05-26	Sonovac Life Science Co., Ltd.	2021-06-16	Sonovac Life Science Co., Ltd.			52
Female	61	2021-08-10	0.464	2.385	2021-05-27	Sonovac Life Science Co., Ltd.	2021-06-19	Beijing Institute of Biological Products CO., Ltd. Chengdu			52
Male	55	2021-08-13	0.665	4.836	2021-05-31	Sonovac Life Science Co., Ltd.	2021-06-22	Beijing Institute of Biological Products CO., Ltd. Chengdu			52
Male	52	2021-08-06	1	2.511	2021-05-22	Sonovac Life Science Co., Ltd.	2021-06-15	Sonovac Life Science Co., Ltd.			52
Female	32	2021-08-11	2.269	4.66	2021-05-28	Beijing Institute of Biological Products CO., Ltd. Chengdu	2021-06-20	Sonovac Life Science Co., Ltd.			52
Male	69	2021-08-03	18.583	1.659	2021-05-19	Beijing Institute of Biological Products CO., Ltd. Chengdu	2021-06-12	Beijing Institute of Biological Products CO., Ltd. Chengdu			52
Female	46	2021-06-21	0.056	1.623	2021-03-18	Beijing Institute of Biological Products CO., Ltd. Beijing	2021-04-29	Beijing Institute of Biological Products CO., Ltd. Chengdu			53
Male	20	2021-08-08	0.266	6.023	2021-05-10	Sonovac Life Science Co., Ltd.	2021-06-16	Sonovac Life Science Co., Ltd.			53
Female	64	2021-08-09	0.368	1.202	2021-05-24	Beijing Institute of Biological Products CO., Ltd. Chengdu	2021-06-17	Beijing Institute of Biological Products CO., Ltd. Lanzhou			53
Male	66	2021-08-05	0.44	5.218	2021-05-21	Sonovac Life Science Co., Ltd.	2021-06-13	Sonovac Life Science Co., Ltd.			53
Female	58	2021-08-14	0.627	3.215	2021-05-28	Beijing Institute of Biological Products CO., Ltd. Chengdu	2021-06-22	Beijing Institute of Biological Products CO., Ltd. Chengdu			53
Female	59	2021-08-10	3.517	5.372	2021-05-27	Sonovac Life Science Co., Ltd.	2021-06-18	Beijing Institute of Biological Products CO., Ltd. Chengdu			53
Female	68	2021-08-05	0.228	6.64	2021-05-20	Beijing Institute of Biological Products CO., Ltd. Chengdu	2021-06-12	Beijing Institute of Biological Products CO., Ltd. Chengdu			54
Female	50	2021-08-02	0.255	1.28	2021-05-13	Beijing Institute of Biological Products CO., Ltd. Chengdu	2021-06-09	Beijing Institute of Biological Products CO., Ltd. Chengdu			54
Female	22	2021-08-03	0.27	3.671	2021-05-11	Sonovac Life Science Co., Ltd.	2021-06-10	Sonovac Life Science Co., Ltd.			54
Male	41	2021-08-02	0.723	1.476	2021-05-10	Beijing Institute of Biological Products CO., Ltd. Chengdu	2021-06-09	Beijing Institute of Biological Products CO., Ltd. Chengdu			54
Male	54	2021-08-02	1.576	3.494	2021-05-05	Sonovac Life Science Co., Ltd.	2021-06-09	Sonovac Life Science Co., Ltd.			54
Female	31	2021-06-19	0.033	2.822	2021-03-18	Beijing Institute of Biological Products CO., Ltd. Beijing	2021-04-25	Beijing Institute of Biological Products CO., Ltd. Lanzhou			55
Male	20	2021-08-05	0.153	2.166	2021-05-17	Beijing Institute of Biological Products CO., Ltd. Chengdu	2021-06-11	Beijing Institute of Biological Products CO., Ltd. Chengdu			55
Female	34	2021-08-01	0.164	2.228	2021-05-11	Sonovac Life Science Co., Ltd.	2021-06-07	Sonovac Life Science Co., Ltd.			55
Female	64	2021-08-11	0.27	2.323	2021-05-27	Sonovac Life Science Co., Ltd.	2021-06-17	Sonovac Life Science Co., Ltd.			55
Male	56	2021-07-27	0.342	1.58	2021-05-05	Sonovac Life Science Co., Ltd.	2021-06-02	Sonovac Life Science Co., Ltd.			55
Male	49	2021-06-23	4.564	6.606	2021-03-25	Beijing Institute of Biological Products CO., Ltd. Beijing	2021-04-29	Beijing Institute of Biological Products CO., Ltd. Chengdu			55
Female	25	2021-08-09	0.31	1.879	2021-05-24	Beijing Institute of Biological Products CO., Ltd. Chengdu	2021-06-14	Sonovac Life Science Co., Ltd.			56
Female	56	2021-08-09	0.31	4.627	2021-05-20	Beijing Institute of Biological Products CO., Ltd. Chengdu	2021-06-14	Beijing Institute of Biological Products CO., Ltd. Chengdu			56
Female	50	2021-08-13	0.372	1.18	2021-05-28	Beijing Institute of Biological Products CO., Ltd. Chengdu	2021-06-18	Beijing Institute of Biological Products CO., Ltd. Chengdu			56
Female	49	2021-08-11	0.635	2.864	2021-05-20	Beijing Institute of Biological Products CO., Ltd. Chengdu	2021-06-16	Beijing Institute of Biological Products CO., Ltd. Chengdu			56
Female	43	2021-08-11	2.473	1.807	2021-05-22	Sonovac Life Science Co., Ltd.	2021-06-16	Sonovac Life Science Co., Ltd.			56
Male	20	2021-08-07	0.095	5.679	2021-05-08	Beijing Institute of Biological Products CO., Ltd. Chengdu	2021-06-11	Beijing Institute of Biological Products CO., Ltd. Chengdu			57
Female	71	2021-08-10	0.119	3.299	2021-05-19	Beijing Institute of Biological Products CO., Ltd. Chengdu	2021-06-14	Sonovac Life Science Co., Ltd.			57
Male	51	2021-08-08	0.174	1.631	2021-05-19	Beijing Institute of Biological Products CO., Ltd. Chengdu	2021-06-12	Beijing Institute of Biological Products CO., Ltd. Chengdu			57
Female	44	2021-06-26	0.184	1.683	2021-03-11	Beijing Institute of Biological Products CO., Ltd. Beijing	2021-04-30	Beijing Institute of Biological Products CO., Ltd. Chengdu			57
Female	50	2021-08-11	4.697	6.478	2021-05-24	Beijing Institute of Biological Products CO., Ltd. Chengdu	2021-06-15	Sonovac Life Science Co., Ltd.			57
Male	51	2021-06-22	0.105	1.718	2021-03-18	Beijing Institute of Biological Products CO., Ltd. Beijing	2021-04-25	Beijing Institute of Biological Products CO., Ltd. Lanzhou			58
Male	50	2021-06-26	0.131	2.551	2021-03-18	Beijing Institute of Biological Products CO., Ltd. Beijing	2021-04-29	Beijing Institute of Biological Products CO., Ltd. Chengdu			58
Female	54	2021-08-11	0.167	2.923	2021-05-22	Sonovac Life Science Co., Ltd.	2021-06-14	Sonovac Life Science Co., Ltd.			58
Female	53	2021-08-10	0.174	1.998	2021-05-19	Beijing Institute of Biological Products CO., Ltd. Chengdu	2021-06-13	Beijing Institute of Biological Products CO., Ltd. Chengdu			58
Female	52	2021-08-07	0.433	2.838	2021-05-13	Beijing Institute of Biological Products CO., Ltd. Chengdu	2021-06-10	Beijing Institute of Biological Products CO., Ltd. Chengdu			58
Male	19	2021-08-05	0.201	1.956	2021-05-09	Sonovac Life Science Co., Ltd.	2021-06-07	Sonovac Life Science Co., Ltd.			59
Male	50	2021-08-13	0.262	2.698	2021-05-22	Sonovac Life Science Co., Ltd.	2021-06-15	Sonovac Life Science Co., Ltd.			59
Male	57	2021-06-28	0.507	1.552	2021-03-20	Beijing Institute of Biological Products CO., Ltd. Beijing	2021-04-30	Beijing Institute of Biological Products CO., Ltd. Chengdu			59
Female	51	2021-08-12	0.583	3.244	2021-05-14	Beijing Institute of Biological Products CO., Ltd. Chengdu	2021-06-14	Sonovac Life Science Co., Ltd.			59
Female	56	2021-08-05	2.265	3.334	2021-05-06	Sonovac Life Science Co., Ltd.	2021-06-07	Sonovac Life Science Co., Ltd.			59
Female	71	2021-08-12	0.099	3.441	2021-05-22	Sonovac Life Science Co., Ltd.	2021-06-13	Sonovac Life Science Co., Ltd.			60
Female	47	2021-08-07	0.276	1.367	2021-05-11	Beijing Institute of Biological Products CO., Ltd. Chengdu	2021-06-08	Beijing Institute of Biological Products CO., Ltd. Chengdu			60
Male	72	2021-08-13	0.835	3.707	2021-05-22	Sonovac Life Science Co., Ltd.	2021-06-14	Sonovac Life Science Co., Ltd.			60
Male	54	2021-06-29	1.806	1.832	2021-03-25	Beijing Institute of Biological Products CO., Ltd. Beijing	2021-04-30	Beijing Institute of Biological Products CO., Ltd. Chengdu			60
Female	19	2021-07-10	0.038	4.93	2021-03-25	Beijing Institute of Biological Products CO., Ltd. Beijing	2021-05-10	Beijing Institute of Biological Products CO., Ltd. Chengdu			61
Male	50	2021-06-29	0.053	1.502	2021-03-20	Beijing Institute of Biological Products CO., Ltd. Beijing	2021-04-29	Beijing Institute of Biological Products CO., Ltd. Chengdu			61
Female	54	2021-08-12	0.122	2.543	2021-05-19	Beijing Institute of Biological Products CO., Ltd. Chengdu	2021-06-12	Beijing Institute of Biological Products CO., Ltd. Chengdu			61
Male	32	2021-08-10	0.153	2.212	2021-05-10	Beijing Institute of Biological Products CO., Ltd. Chengdu	2021-06-10	Beijing Institute of Biological Products CO., Ltd. Chengdu			61
Male	55	2021-08-14	0.355	1.669	2021-05-20	Beijing Institute of Biological Products CO., Ltd. Chengdu	2021-06-14	Beijing Institute of Biological Products CO., Ltd. Chengdu			61
Male	49	2021-08-10	1.722	0.398	2021-05-13	Beijing Institute of Biological Products CO., Ltd. Chengdu	2021-06-10	Beijing Institute of Biological Products CO., Ltd. Chengdu			61
Male	48	2021-08-13	0.399	3.482	2021-05-20	Beijing Institute of Biological Products CO., Ltd. Chengdu	2021-06-12	Beijing Institute of Biological Products CO., Ltd. Chengdu			62
Female	32	2021-07-02	0.026	2.351	2021-03-20	Beijing Institute of Biological Products CO., Ltd. Beijing	2021-04-29	Beijing Institute of Biological Products CO., Ltd. Chengdu			64
Female	68	2021-08-11	0.228	2.937	2021-05-10	Sonovac Life Science Co., Ltd.	2021-06-08	Sonovac Life Science Co., Ltd.			64
Female	60	2021-08-13	1.118	3.506	2021-05-06	Sonovac Life Science Co., Ltd.	2021-06-09	Sonovac Life Science Co., Ltd.			65
Female	40	2021-07-04	0.045	2.043	2021-03-20	Beijing Institute of Biological Products CO., Ltd. Beijing	2021-04-29	Beijing Institute of Biological Products CO., Ltd. Chengdu			66
Female	46	2021-07-04	0.072	4.23	2021-03-20	Beijing Institute of Biological Products CO., Ltd. Beijing	2021-04-29	Beijing Institute of Biological Products CO., Ltd. Chengdu			66
Female	52	2021-08-14	0.487	1.541	2021-05-10	Sonovac Life Science Co., Ltd.	2021-06-09	Sonovac Life Science Co., Ltd.			66
Female	42	2021-07-26	0.08	2.158	2021-03-21	Beijing Institute of Biological Products CO., Ltd. Beijing	2021-05-20	Beijing Institute of Biological Products CO., Ltd. Chengdu			67
Male	19	2021-07-16	0.156	2.698	2021-03-25	Sonovac Life Science Co., Ltd.	2021-05-10	Sonovac Life Science Co., Ltd.			67
Female	27	2021-07-07	0.015	1.353	2021-03-23	Beijing Institute of Biological Products CO., Ltd. Beijing	2021-04-30	Beijing Institute of Biological Products CO., Ltd. Chengdu			68
Female	51	2021-07-07	0.041	2.043	2021-03-20	Beijing Institute of Biological Products CO., Ltd. Beijing	2021-04-30	Beijing Institute of Biological Products CO., Ltd. Chengdu			68
Female	55	2021-07-09	0.111	1.633	2021-03-25	Beijing Institute of Biological Products CO., Ltd. Beijing	2021-04-29	Beijing Institute of Biological Products CO., Ltd. Chengdu			71
Male	28	2021-07-05	0.22	3.715	2021-03-21	Beijing Institute of Biological Products CO., Ltd. Beijing	2021-04-25	Beijing Institute of Biological Products CO., Ltd. Lanzhou			71
Female	46	2021-07-09	0.29	3.66	2021-03-20	Beijing Institute of Biological Products CO., Ltd. Beijing	2021-04-29	Beijing Institute of Biological Products CO., Ltd. Lanzhou			71
Male	33	2021-07-11	0.041	2.4	2021-03-25	Beijing Institute of Biological Products CO., Ltd. Beijing	2021-04-30	Beijing Institute of Biological Products CO., Ltd. Chengdu			72
Male	47	2021-07-16	0.064	1.164	2021-04-02	Beijing Institute of Biological Products CO., Ltd. Beijing	2021-05-04	Beijing Institute of Biological Products CO., Ltd. Lanzhou			73
Female	38	2021-07-31	0.064	1.278	2021-03-20	Beijing Institute of Biological Products CO., Ltd. Beijing	2021-05-19	Beijing Institute of Biological Products CO., Ltd. Chengdu			73
Female	29	2021-07-09	0.025	2.197	2021-03-25	Beijing Institute of Biological Products CO., Ltd. Beijing	2021-04-26	Beijing Institute of Biological Products CO., Ltd. Lanzhou			74
Female	52	2021-07-12	0.044	1.186	2021-03-25	Beijing Institute of Biological Products CO., Ltd. Beijing	2021-04-29	Beijing Institute of Biological Products CO., Ltd. Chengdu			74
Female	28	2021-07-12	0.073	1.057	2021-03-21	Beijing Institute of Biological Products CO., Ltd. Beijing	2021-04-29	Beijing Institute of Biological Products CO., Ltd. Chengdu			74
Male	29	2021-07-13	0.029	3.556	2021-03-11	Beijing Institute of Biological Products CO., Ltd. Beijing	2021-04-29	Beijing Institute of Biological Products CO., Ltd. Chengdu			75
Female	44	2021-07-15	0.064	2.541	2021-03-21	Beijing Institute of Biological Products CO., Ltd. Beijing	2021-04-29	Beijing Institute of Biological Products CO., Ltd. Chengdu			77
Female	45	2021-08-05	0.078	1.037	2021-04-05	Beijing Institute of Biological Products CO., Ltd. Beijing	2021-05-19	Sonovac Life Science Co., Ltd.			78
Female	40	2021-07-16	0.086	1.706	2021-03-21	Beijing Institute of Biological Products CO., Ltd. Beijing	2021-04-29	Beijing Institute of Biological Products CO., Ltd. Chengdu			78
Female	26	2021-06-27	0.095	2.591	2021-03-18	Beijing Institute of Biological Products CO., Ltd. Beijing	2021-04-09	Beijing Institute of Biological Products CO., Ltd. Chengdu			79
Female	38	2021-07-17	0.862	1.47	2021-03-21	Beijing Institute of Biological Products CO., Ltd. Beijing	2021-04-29	Beijing Institute of Biological Products CO., Ltd. Chengdu			79
Female	42	2021-07-19	0.108	2.593	2021-03-20	Beijing Institute of Biological Products CO., Ltd. Beijing	2021-04-30	Beijing Institute of Biological Products CO., Ltd. Chengdu			80
Male	30	2021-07-25	0.124	1.691	2021-03-25	Beijing Institute of Biological Products CO., Ltd. Beijing	2021-05-06	Beijing Institute of Biological Products CO., Ltd. Chengdu			80
Male	51	2021-07-14	0.402	1.214	2021-03-18	Beijing Institute of Biological Products CO., Ltd. Beijing	2021-04-25	Beijing Institute of Biological Products CO., Ltd. Lanzhou			80
Female	43	2021-07-19	0.08	1.379	2021-03-21	Beijing Institute of Biological Products CO., Ltd. Beijing	2021-04-29	Beijing Institute of Biological Products CO., Ltd. Chengdu			81
Male	25	2021-07-15	0.872	2.095	2021-03-18	Beijing Institute of Biological Products CO., Ltd. Beijing	2021-04-25	Beijing Institute of Biological Products CO., Ltd. Lanzhou			81
Female	47	2021-07-20	0.202	5.622	2021-04-02	Beijing Institute of Biological Products CO., Ltd. Beijing	2021-04-29	Beijing Institute of Biological Products CO., Ltd. Chengdu			82
Female	44	2021-07-21	0.07	1.986	2021-03-16	Beijing Institute of Biological Products CO., Ltd. Beijing	2021-04-29	Beijing Institute of Biological Products CO., Ltd. Chengdu			83
Female	45	2021-07-21	0.169	2.438	2021-03-25	Beijing Institute of Biological Products CO., Ltd. Beijing	2021-04-29	Beijing Institute of Biological Products CO., Ltd. Chengdu			83
Female	28	2021-08-04	0.102	2.016	2021-04-02	Beijing Institute of Biological Products CO., Ltd. Beijing	2021-05-12	Beijing Institute of Biological Products CO., Ltd. Chengdu			84
Female	37	2021-07-28	0.081	1.463	2021-03-25	Beijing Institute of Biological Products CO., Ltd. Beijing	2021-04-29	Beijing Institute of Biological Products CO., Ltd. Chengdu			90
Female	50	2021-07-28	0.246	1.584	2021-03-25	Beijing Institute of Biological Products CO., Ltd. Beijing	2021-04-29	Beijing Institute of Biological Products CO., Ltd. Chengdu			90
Male	35	2021-08-03	0.071	1.503	2021-03-29	Sonovac Life Science Co., Ltd.	2021-05-01	Beijing Institute of Biological Products CO., Ltd. Chengdu			94
Female	27	2021-08-01	0.092	1.108	2021-03-18	Beijing Institute of Biological Products CO., Ltd. Beijing	2021-04-29	Beijing Institute of Biological Products CO., Ltd. Chengdu			94
Female	52	2021-08-02	0.081	1.61	2021-03-20	Beijing Institute of Biological Products CO., Ltd. Beijing	2021-04-29	Beijing Institute of Biological Products CO., Ltd. Chengdu			95
Male	56	2021-08-04	2.149	2.57	2021-03-25	Beijing Institute of Biological Products CO., Ltd. Beijing	2021-04-29	Beijing Institute of Biological Products CO., Ltd. Chengdu			97
Female	46	2021-08-10	0.109	1.081	2021-03-25	Beijing Institute of Biological Products CO., Ltd. Beijing	2021-04-30	Beijing Institute of Biological Products CO., Ltd. Chengdu			102
Female	26	2021-07-09	0.035	1.631	2021-02-20	Beijing Institute of Biological Products CO., Ltd. Beijing	2021-03-23	Beijing Institute of Biological Products CO., Ltd. Beijing			108
Male	29	2021-07-01	0.069	2.74	2021-01-22	Beijing Institute of Biological Products CO., Ltd. Beijing	2021-03-10	Beijing Institute of Biological Products CO., Ltd. Beijing			113
Male	56	2021-06-25	0.069	3.442	2021-01-06	Beijing Institute of Biological Products CO., Ltd. Beijing	2021-02-04	Beijing Institute of Biological Products CO., Ltd. Beijing			141
Female	47	2021-08-12	0.119	2.489	2020-12-23	Beijing Institute of Biological Products CO., Ltd. Beijing	2021-03-21	Beijing Institute of Biological Products CO., Ltd. Beijing			144
Female	47	2021-07-26	0.04	1.556	2021-01-22	Beijing Institute of Biological Products CO., Ltd. Beijing	2021-02-20	Beijing Institute of Biological Products CO., Ltd. Beijing			156
Female	23	2021-07-14	0.91	1.622	2021-01-02	Beijing Institute of Biological Products CO., Ltd. Beijing	2021-01-30	Beijing Institute of Biological Products CO., Ltd. Beijing			165
Male	41	2021-07-28	0.085	1.54	2021-01-05	Beijing Institute of Biological Products CO., Ltd. Beijing	2021-02-02	Beijing Institute of Biological Products CO., Ltd. Beijing			176
